# Supplementary material for: Identification of novel SHANK2 variants in two Chinese families via exome and RNA sequencing
Source: Front Neurosci. 2023 Nov 24;17:1275421. doi: 10.3389/fnins.2023.1275421 (PMC10704150; doi:10.3389/fnins.2023.1275421)
Supplement: Supplementary file 1 [file Table_1.xlsx]

## Sheet: Supplementary Table S1
Supplementary Table S1. Differentially expressed genes in the three patients.
gene_name	gene_id	P.value	adj.P.Val	logFC	AveExpr	t-statistic	B-statistic
AC092069.1	ENSG00000267458.1	1.13e-19	1.6e-15	-7.46907	0.079102	-9.33232	27.686
RPSAP45	ENSG00000219773.1	6.69e-17	4.76e-13	-7.05997	-0.23421	-8.55193	22.6609
PF4V1	ENSG00000109272.3	1.15e-16	5.07e-13	3.23667	-0.600544	8.48294	27.1785
TMEM169	ENSG00000163449.10	1.42e-16	5.07e-13	2.71899	-1.36153	8.45583	26.9486
SLC40A1	ENSG00000138449.10	2.17e-12	5.16e-09	1.97242	4.93	7.14141	17.6132
RMI1	ENSG00000178966.16	2.03e-12	5.16e-09	1.42423	0.705093	7.15143	17.7064
AC093278.2	ENSG00000261269.1	1.05e-11	2.13e-08	2.74508	-1.6872	6.9076	16.1306
ALOX15B	ENSG00000179593.15	1.95e-11	3.47e-08	5.57918	-1.16705	6.81345	15.4911
NORAD	ENSG00000260032.1	3.39e-11	5.37e-08	1.21981	5.15377	6.72827	14.9489
MFSD1	ENSG00000118855.18	4.41e-11	6.29e-08	1.27476	5.21524	6.68754	14.6941
RTN3P1	ENSG00000251333.3	6.21e-11	8.04e-08	-6.04458	-0.388028	-6.63448	11.8454
AC025259.3	ENSG00000259884.1	1.08e-10	1.28e-07	2.52749	1.70386	6.54806	13.8157
MTPN	ENSG00000105887.10	2.41e-10	2.53e-07	1.15962	6.43383	6.41978	13.0722
ZNF189	ENSG00000136870.10	2.48e-10	2.53e-07	1.33623	0.857065	6.415	13.0664
KCTD21	ENSG00000188997.7	4.85e-10	4.61e-07	1.43294	2.5062	6.30661	12.3692
GPNMB	ENSG00000136235.16	5.52e-10	4.91e-07	3.83976	-1.87003	6.28552	12.2793
PDE5A	ENSG00000138735.15	8.15e-10	6.83e-07	1.40447	1.0306	6.22158	11.9137
ASS1	ENSG00000130707.17	1.11e-09	8.8e-07	2.88346	-0.927582	6.17002	11.6368
AC026271.1	ENSG00000174977.8	1.66e-09	1.18e-06	-3.93631	-1.00931	-6.10368	9.42108
XRCC6P2	ENSG00000234825.3	1.61e-09	1.18e-06	-6.28587	-0.812825	-6.10844	9.2896
RASGRP4	ENSG00000171777.15	2.45e-09	1.66e-06	-1.32551	6.95604	-6.03787	10.8077
TBC1D3J	ENSG00000274658.1	2.61e-09	1.69e-06	-7.08308	-0.276521	-6.02672	8.91004
AC245595.1	ENSG00000232527.7	2.96e-09	1.83e-06	-6.55833	-0.384804	-6.00574	8.81164
LINC00921	ENSG00000281005.1	6.4e-09	3.8e-06	1.2922	1.52932	5.87324	9.92388
TMEM60	ENSG00000135211.5	1.1e-08	6.28e-06	1.17627	1.70107	5.77853	9.38542
A2M	ENSG00000175899.14	1.31e-08	7.17e-06	3.64541	-1.43578	5.74821	9.23349
GATM	ENSG00000171766.15	1.59e-08	8.34e-06	2.94969	-1.23784	5.71418	9.1038
TMEM70	ENSG00000175606.10	1.64e-08	8.34e-06	1.31633	2.49879	5.70827	8.9789
IGHV3-53	ENSG00000211967.3	1.9e-08	9.35e-06	-4.37375	-1.46501	-5.68165	8.69434
MINDY1	ENSG00000143409.15	2.02e-08	9.39e-06	1.23227	4.99043	5.67071	8.78657
KRT8	ENSG00000170421.12	2.04e-08	9.39e-06	2.42907	0.160791	5.66901	8.8188
AL590139.1	ENSG00000179101.5	2.47e-08	1.1e-05	-9.98145	3.31976	-5.63526	7.15411
AC116049.1	ENSG00000236562.4	3.1e-08	1.34e-05	-7.54848	0.601863	-5.59416	6.97398
LIN7A	ENSG00000111052.7	6.08e-08	2.55e-05	-2.14526	4.04324	-5.47138	7.84027
RAB11A	ENSG00000103769.9	8.86e-08	3.51e-05	0.85238	4.85427	5.40146	7.35987
SELENOP	ENSG00000250722.5	8.65e-08	3.51e-05	3.00733	-0.265248	5.40589	7.40149
AC007406.5	ENSG00000261799.1	9.9e-08	3.81e-05	1.31077	0.284084	5.3809	7.35123
WHAMM	ENSG00000156232.7	1.09e-07	4.08e-05	-0.983783	2.7727	-5.36325	7.24144
PLEKHM1	ENSG00000225190.10	1.12e-07	4.09e-05	-0.816358	5.61463	-5.35794	7.12724
TXNDC15	ENSG00000113621.14	1.3e-07	4.53e-05	0.805392	2.57733	5.33011	7.00903
NR4A1	ENSG00000123358.19	1.34e-07	4.53e-05	2.50855	3.87088	5.32446	6.98315
TUBAP2	ENSG00000214391.3	1.31e-07	4.53e-05	-6.89033	0.0628413	-5.32874	5.84979
APOBEC3A	ENSG00000128383.12	1.72e-07	5.71e-05	-2.15221	6.72288	-5.27619	6.71617
AC018362.1	ENSG00000261684.2	1.8e-07	5.82e-05	0.935141	4.30927	5.26814	6.67665
ZSWIM3	ENSG00000132801.6	2.74e-07	8.67e-05	1.38269	-0.474579	5.1876	6.4222
LAMTOR1	ENSG00000149357.9	2.94e-07	9.02e-05	0.967842	5.93194	5.17374	6.23782
JRKL	ENSG00000183340.6	2.98e-07	9.02e-05	1.08341	-0.300046	5.17144	6.38756
CCNDBP1	ENSG00000166946.13	3.22e-07	9.56e-05	-0.922552	6.2834	-5.15622	6.1202
ELK3	ENSG00000111145.7	3.4e-07	9.57e-05	0.980352	3.01084	5.14577	6.07704
PCMTD1	ENSG00000168300.13	3.39e-07	9.57e-05	1.06648	3.33793	5.14659	6.07372
SH3PXD2B	ENSG00000174705.12	3.43e-07	9.57e-05	2.59961	1.32333	5.1442	6.06313
IMPA1	ENSG00000133731.9	3.56e-07	9.74e-05	0.927959	1.33968	5.13704	6.09818
MBOAT2	ENSG00000143797.11	3.66e-07	9.83e-05	-1.1684	4.64284	-5.13148	6.01506
AC080023.2	ENSG00000254719.1	3.84e-07	0.00010117	-5.1778	-1.49543	-5.12226	5.00473
CCDC152	ENSG00000198865.9	4.45e-07	0.000115297	2.1331	0.329767	5.09312	5.85674
GTF2E1	ENSG00000153767.9	4.68e-07	0.000118916	0.839079	0.827832	5.08352	5.87978
IGHV1-69	ENSG00000211973.2	4.87e-07	0.000121653	-4.06708	0.304997	-5.07557	5.92347
ARL6IP5	ENSG00000144746.6	5.26e-07	0.000129059	0.904248	5.79605	5.06051	5.68211
TNFSF4	ENSG00000117586.10	6.24e-07	0.000150536	1.28434	0.124075	5.02669	5.65853
HEG1	ENSG00000173706.13	6.66e-07	0.000158094	1.2066	1.79119	5.01363	5.44828
EXOC5	ENSG00000070367.15	8.05e-07	0.000166144	0.738135	2.68854	4.97586	5.27042
ZNF436	ENSG00000125945.14	7.83e-07	0.000166144	0.859967	0.110393	4.98127	5.41783
RGS18	ENSG00000150681.9	7.68e-07	0.000166144	1.71878	4.65676	4.98536	5.3049
BCDIN3D	ENSG00000186666.5	8.01e-07	0.000166144	0.987242	0.120345	4.97677	5.40098
PRR13P5	ENSG00000187534.6	7.85e-07	0.000166144	-1.73801	3.93052	-4.98077	5.43205
CLN3	ENSG00000188603.19	7.35e-07	0.000166144	-0.838028	5.71239	-4.99392	5.33051
LEPROT	ENSG00000213625.8	7.98e-07	0.000166144	0.994337	4.42402	4.97754	5.25705
HCG11	ENSG00000228223.3	7.48e-07	0.000166144	1.14929	0.0414073	4.9905	5.47206
YWHAZP3	ENSG00000229932.3	7.55e-07	0.000166144	-5.88778	-1.1617	-4.98877	4.48041
ARPC1B	ENSG00000130429.14	8.87e-07	0.000180525	0.970797	8.28413	4.95635	5.24886
UNC50	ENSG00000115446.11	9.11e-07	0.000182571	0.806856	2.09045	4.95098	5.1737
HDGFL3	ENSG00000166503.8	9.23e-07	0.000182571	0.892023	2.84407	4.94842	5.12766
MYBL2	ENSG00000101057.15	9.86e-07	0.000189871	-4.66782	2.1466	-4.93502	5.27174
HMSD	ENSG00000221887.5	9.85e-07	0.000189871	-4.93225	-1.55072	-4.93538	4.27199
RPL3P2	ENSG00000227939.1	1.21e-06	0.00022966	-5.3537	-0.0704825	-4.89383	4.44176
ARHGAP18	ENSG00000146376.10	1.24e-06	0.000232091	1.14003	2.12371	4.88901	4.86281
NPTN	ENSG00000156642.16	1.43e-06	0.000263407	0.926448	4.53633	4.85942	4.7
SGMS2	ENSG00000164023.14	1.44e-06	0.000263407	1.91202	1.08416	4.85793	4.73824
MFAP3L	ENSG00000198948.11	1.49e-06	0.000268356	1.3112	0.300003	4.85153	4.80868
PRKAR1A	ENSG00000108946.14	1.77e-06	0.000315615	0.901687	6.18184	4.81562	4.53055
FASLG	ENSG00000117560.7	1.79e-06	0.000315615	1.65401	-0.184245	4.81311	4.61268
HYAL2	ENSG00000068001.13	2.05e-06	0.00035231	1.30872	2.40395	4.78537	4.36314
CYTH4	ENSG00000100055.20	2.03e-06	0.00035231	-1.25797	8.09576	-4.78729	4.39806
CSF3R	ENSG00000119535.17	2.15e-06	0.000364852	-1.41554	11.3589	-4.77565	4.42818
PINK1	ENSG00000158828.7	2.22e-06	0.000371775	-1.23666	6.21331	-4.76929	4.27503
ZC3H10	ENSG00000135482.6	2.31e-06	0.000382959	0.754401	1.83548	4.76071	4.29961
DYSF	ENSG00000135636.13	2.91e-06	0.000476081	-1.65725	8.18173	-4.71285	4.05156
AC126474.2	ENSG00000280088.1	3.04e-06	0.000492149	0.975338	1.7437	4.70348	4.03548
ETNK1	ENSG00000139163.15	3.11e-06	0.000498256	0.867262	3.38882	4.69852	3.96349
FKBP9	ENSG00000122642.10	3.21e-06	0.000505426	1.9642	1.11856	4.69236	3.95097
ACVRL1	ENSG00000139567.12	3.24e-06	0.000505426	2.26646	-1.00114	4.69021	4.05447
DCAF12	ENSG00000198876.12	3.26e-06	0.000505426	-1.40555	6.20005	-4.68853	3.90985
MEIS1	ENSG00000143995.19	3.31e-06	0.000507153	1.30274	-0.24964	4.68554	4.10318
PIGV	ENSG00000060642.10	3.45e-06	0.000522205	0.909066	1.93784	4.67711	3.90552
TLK2	ENSG00000146872.17	3.71e-06	0.000556734	-0.64016	3.53053	-4.66134	3.83016
PDGFC	ENSG00000145431.10	3.8e-06	0.000563764	1.60953	0.768248	4.65646	3.85145
MED25	ENSG00000104973.17	3.88e-06	0.000568992	-1.11682	6.00159	-4.65231	3.74546
BASP1-AS1	ENSG00000215196.4	3.96e-06	0.000575888	-5.07293	-1.80609	-4.64758	3.19211
AC008569.1	ENSG00000267379.1	4.02e-06	0.000578562	-7.11895	0.0508791	-4.64444	3.18383
CCL4	ENSG00000275302.1	4.21e-06	0.000599682	2.05394	4.39726	4.63468	3.70276
INAFM2	ENSG00000259330.2	4.76e-06	0.000670913	1.05588	3.17637	4.60862	3.55765
MMP25	ENSG00000008516.16	4.82e-06	0.000672905	-1.65895	8.7716	-4.60588	3.58564
TFE3	ENSG00000068323.16	4.88e-06	0.000674919	-0.839261	6.66987	-4.60315	3.54498
AC072022.1	ENSG00000228804.5	4.99e-06	0.000683121	-7.04376	0.0978548	-4.59849	3.01702
DUSP22	ENSG00000112679.14	5.6e-06	0.000737093	0.700779	4.86237	4.57351	3.40957
HGD	ENSG00000113924.11	5.64e-06	0.000737093	1.63397	-0.579606	4.57208	3.60111
AL133268.1	ENSG00000219682.4	5.45e-06	0.000737093	-5.46141	-1.19783	-4.57934	2.94608
TAPBP	ENSG00000231925.11	5.57e-06	0.000737093	-0.961056	7.58285	-4.57472	3.4407
AC012184.1	ENSG00000260111.1	5.69e-06	0.000737093	-6.21736	-0.927982	-4.57011	2.91353
RF01957	ENSG00000277599.1	5.54e-06	0.000737093	-5.70145	-1.1389	-4.57586	2.93317
HBA1	ENSG00000206172.8	5.8e-06	0.000743934	-1.60248	17.0703	-4.56617	3.61563
SLC35B3	ENSG00000124786.11	6.05e-06	0.000754768	0.844506	1.42456	4.55709	3.42541
TM6SF1	ENSG00000136404.15	6.09e-06	0.000754768	0.986634	3.08322	4.55541	3.327
EOMES	ENSG00000163508.12	5.99e-06	0.000754768	1.60372	2.52106	4.55925	3.33977
AC097523.1	ENSG00000233045.1	6.07e-06	0.000754768	-6.11085	-0.974693	-4.55631	2.86364
SDS	ENSG00000135094.10	6.31e-06	0.000769787	2.29767	-0.999504	4.54799	3.44307
AC087672.2	ENSG00000254288.1	6.32e-06	0.000769787	-5.31016	-1.55506	-4.54743	2.83086
SNAP23	ENSG00000092531.9	6.57e-06	0.000780185	0.839776	5.50021	4.53908	3.27066
H3F3AP6	ENSG00000178458.5	6.57e-06	0.000780185	-2.00563	5.34607	-4.53904	3.32045
RBM5-AS1	ENSG00000281691.1	6.52e-06	0.000780185	-3.95612	0.0287914	-4.54084	3.52673
ZSWIM1	ENSG00000168612.4	6.74e-06	0.000793358	0.768284	1.55661	4.53361	3.30125
PRUNE1	ENSG00000143363.16	7.14e-06	0.000833161	0.74471	3.04116	4.5212	3.17819
ZFYVE21	ENSG00000100711.13	7.52e-06	0.000871083	0.830131	1.96085	4.50973	3.16873
RBM12B	ENSG00000183808.11	7.74e-06	0.0008886	0.890933	1.45637	4.50363	3.16881
HBD	ENSG00000223609.9	7.87e-06	0.000897096	-1.76733	6.55904	-4.4998	3.07191
LRRC4	ENSG00000128594.7	8.02e-06	0.000906024	-1.69051	3.40227	-4.4959	3.18652
ZNF2	ENSG00000275111.4	8.18e-06	0.000917135	1.0779	-1.13524	4.4915	3.26341
BICD2	ENSG00000185963.13	8.32e-06	0.000925502	0.793914	4.60438	4.4878	3.0347
TNNC1	ENSG00000114854.7	8.87e-06	0.000972204	2.31303	-0.0658584	4.47363	3.05639
CMAHP	ENSG00000168405.17	8.87e-06	0.000972204	1.10377	1.76651	4.47362	3.01272
NAT1	ENSG00000171428.13	9e-06	0.000979011	1.26518	-0.7041	4.47041	3.18268
FAM122B	ENSG00000156504.16	9.2e-06	0.000992932	0.62752	2.99092	4.46563	2.94601
ITGB3BP	ENSG00000142856.16	9.48e-06	0.001015	1.04812	0.0639901	4.45914	3.08602
SPI1	ENSG00000066336.11	9.75e-06	0.00101981	-0.961813	8.97463	-4.45292	2.94643
NSL1	ENSG00000117697.14	9.71e-06	0.00101981	0.691038	2.27684	4.45392	2.92961
CRTC2	ENSG00000160741.16	9.81e-06	0.00101981	-0.940981	5.88409	-4.45158	2.87068
CLVS1	ENSG00000177182.10	9.63e-06	0.00101981	1.71736	0.297436	4.45575	3.04155
ZNF394	ENSG00000160908.14	1.01e-05	0.00104451	-0.795889	4.78982	-4.44469	2.83852
RSBN1L	ENSG00000187257.15	1.03e-05	0.00105818	0.858549	3.42259	4.44023	2.82866
OAZ2	ENSG00000180304.14	1.06e-05	0.00107221	-0.972072	6.22388	-4.43382	2.79626
IFITM2	ENSG00000185201.16	1.06e-05	0.00107221	-1.17271	11.2527	-4.43434	2.92638
AL732372.2	ENSG00000237094.12	1.07e-05	0.00107221	-3.57476	6.05917	-4.43179	2.93643
LINC00514	ENSG00000262152.6	1.08e-05	0.00107221	-4.53789	-2.63748	-4.43105	2.41842
IGHV4-61	ENSG00000211970.3	1.1e-05	0.00107681	-1.90754	0.318941	-4.42703	2.95641
AC245052.4	ENSG00000237017.1	1.1e-05	0.00107681	-1.44765	1.30055	-4.4271	3.10427
AL138799.1	ENSG00000227288.3	1.14e-05	0.00110898	-6.42091	-1.10598	-4.41898	2.37938
MBNL1-AS1	ENSG00000229619.3	1.16e-05	0.00112428	1.01109	0.188614	4.41443	2.91701
RNF19B	ENSG00000116514.16	1.24e-05	0.0011832	-1.49377	4.81093	-4.3994	2.67049
ORAI3	ENSG00000175938.6	1.24e-05	0.0011832	0.742548	3.77839	4.3992	2.64549
ARMH2	ENSG00000260286.3	1.25e-05	0.0011832	-3.86394	-2.44266	-4.39858	2.30534
SLC4A1	ENSG00000004939.14	1.28e-05	0.00119957	-1.60397	6.76929	-4.39289	2.6174
PPP1R10	ENSG00000204569.9	1.28e-05	0.00119957	1.00059	4.72985	4.39257	2.63238
KBTBD6	ENSG00000165572.7	1.31e-05	0.001216	1.73928	1.07795	4.38808	2.65972
AC005332.4	ENSG00000274712.1	1.32e-05	0.00122345	0.880056	1.21196	4.38526	2.6753
KIF3C	ENSG00000084731.14	1.37e-05	0.00123362	1.26275	2.79519	4.37768	2.55479
MIDN	ENSG00000167470.12	1.36e-05	0.00123362	-0.999628	6.81597	-4.37935	2.57518
PXDC1	ENSG00000168994.13	1.36e-05	0.00123362	1.42169	-0.395646	4.3788	2.76891
MOSMO	ENSG00000185716.11	1.35e-05	0.00123362	0.834074	0.512368	4.38078	2.70274
RFX2	ENSG00000087903.12	1.41e-05	0.001263	-1.84095	4.10017	-4.371	2.63055
DAPP1	ENSG00000070190.12	1.46e-05	0.00127104	1.19593	3.67387	4.36264	2.49771
FBXO3	ENSG00000110429.13	1.45e-05	0.00127104	-0.687439	3.01913	-4.36414	2.58788
LYPLAL1	ENSG00000143353.11	1.45e-05	0.00127104	0.816583	1.16394	4.36409	2.60467
PBX2P1	ENSG00000244171.4	1.46e-05	0.00127104	-7.24196	-0.231133	-4.36288	2.18635
AL109628.2	ENSG00000285830.1	1.45e-05	0.00127104	0.803358	1.96704	4.36437	2.55272
RPSAP54	ENSG00000213621.3	1.52e-05	0.0013084	-4.59893	2.23522	-4.35478	2.51163
SLCO3A1	ENSG00000176463.13	1.55e-05	0.00133188	-0.737608	5.75099	-4.34942	2.4362
SLC25A24	ENSG00000085491.16	1.61e-05	0.00134472	1.01106	2.39194	4.34059	2.43563
NTSR1	ENSG00000101188.4	1.59e-05	0.00134472	2.09994	1.2163	4.34351	2.43106
ARMCX3	ENSG00000102401.19	1.61e-05	0.00134472	0.846994	3.06554	4.34109	2.40305
MAP7D1	ENSG00000116871.15	1.61e-05	0.00134472	-0.862347	6.47294	-4.3417	2.4158
ADGRG3	ENSG00000182885.16	1.59e-05	0.00134472	-1.3594	8.32688	-4.34365	2.4515
CEL	ENSG00000170835.14	1.63e-05	0.00134803	1.60638	-0.355801	4.33777	2.59197
AC079228.1	ENSG00000278943.1	1.64e-05	0.00134803	-5.78804	-1.39827	-4.33649	2.09414
AC004922.1	ENSG00000284292.1	1.65e-05	0.00134803	0.867976	7.83856	4.33612	2.47483
P2RY1	ENSG00000169860.6	1.7e-05	0.00136978	1.55746	-0.625164	4.32898	2.63493
PSMC1P1	ENSG00000241506.1	1.7e-05	0.00136978	-1.61763	3.24478	-4.32865	2.64786
BCDIN3D-AS1	ENSG00000258057.5	1.69e-05	0.00136978	1.14608	-1.93901	4.33049	2.64252
C5orf30	ENSG00000181751.9	1.72e-05	0.0013777	1.64251	1.89282	4.32607	2.36666
UBL4A	ENSG00000102178.12	1.76e-05	0.00140026	0.754804	3.53865	4.32114	2.31923
CRNKL1	ENSG00000101343.14	1.84e-05	0.00145313	-0.742523	3.33345	-4.31149	2.34128
MAX	ENSG00000125952.18	1.87e-05	0.00145561	0.647073	6.1046	4.30736	2.29781
SERPINA1	ENSG00000197249.13	1.86e-05	0.00145561	-1.29733	9.93042	-4.30819	2.35932
AGAP12P	ENSG00000265018.6	1.86e-05	0.00145561	-3.25283	0.18542	-4.30815	2.53961
C7orf25	ENSG00000136197.12	1.93e-05	0.00149218	1.35324	1.52441	4.30034	2.2806
BRD2	ENSG00000204256.12	1.94e-05	0.00149218	-0.823834	6.72199	-4.29926	2.25077
ACTR10	ENSG00000131966.13	1.99e-05	0.00152554	0.738052	3.59745	4.29301	2.20272
PTENP1	ENSG00000237984.3	2.01e-05	0.00153467	-2.46751	3.87974	-4.29043	2.48444
TSPAN5	ENSG00000168785.7	2.09e-05	0.00157299	-1.24111	3.73146	-4.28252	2.26205
TIGIT	ENSG00000181847.11	2.09e-05	0.00157299	1.17491	2.09817	4.2824	2.17567
ARMT1	ENSG00000146476.10	2.26e-05	0.00169553	0.940825	1.81998	4.26407	2.1467
FMNL1	ENSG00000184922.13	2.3e-05	0.00171161	-0.675105	8.68289	-4.26071	2.14512
TCF12	ENSG00000140262.17	2.32e-05	0.00171601	0.679255	2.66995	4.2581	2.08056
KRT8P12	ENSG00000229320.3	2.33e-05	0.00171601	1.45799	0.370764	4.25773	2.20027
PSMC3IP	ENSG00000131470.14	2.39e-05	0.00175432	-1.42862	2.48359	-4.25149	2.33537
SLC25A39	ENSG00000013306.15	2.42e-05	0.00175797	-1.29096	9.12414	-4.24866	2.07672
NSDHL	ENSG00000147383.10	2.41e-05	0.00175797	-1.38496	1.3498	-4.24943	2.39029
DAPK2	ENSG00000035664.11	2.59e-05	0.00185566	-1.38117	4.99685	-4.23319	1.96181
ALPL	ENSG00000162551.13	2.58e-05	0.00185566	-2.06627	8.3972	-4.23351	1.98088
ZNF28	ENSG00000198538.10	2.59e-05	0.00185566	1.03371	-0.52954	4.23274	2.15098
SERPINH1	ENSG00000149257.14	2.73e-05	0.00192337	2.28867	3.20421	4.22103	1.91846
FBRS	ENSG00000156860.15	2.72e-05	0.00192337	-0.841177	6.08587	-4.22211	1.9154
ELMOD2	ENSG00000179387.9	2.71e-05	0.00192337	0.791845	1.86273	4.22272	1.98586
DCAF11	ENSG00000100897.17	2.79e-05	0.0019431	-0.921027	5.62898	-4.21615	1.88313
AMOTL1	ENSG00000166025.17	2.8e-05	0.0019431	1.56163	-0.684681	4.21527	2.08931
SRGAP1	ENSG00000196935.8	2.79e-05	0.0019431	2.08371	-1.38034	4.21614	2.15798
LIMA1	ENSG00000050405.13	2.96e-05	0.00203572	0.936086	0.670237	4.20226	1.95035
TMX1	ENSG00000139921.12	2.96e-05	0.00203572	0.855841	2.58858	4.20243	1.86514
UACA	ENSG00000137831.14	3e-05	0.00205768	1.55163	-0.847832	4.19865	2.02837
AC021054.1	ENSG00000177406.4	3.05e-05	0.00207577	1.07804	2.46781	4.19551	1.82011
TMSB4XP4	ENSG00000223551.1	3.08e-05	0.00208584	-3.07015	0.598787	-4.19328	2.16218
CAPZA2	ENSG00000198898.13	3.09e-05	0.00208718	1.00648	5.15868	4.19203	1.80352
MTMR14	ENSG00000163719.19	3.13e-05	0.00210124	-0.677887	5.56517	-4.18931	1.77767
LRG1	ENSG00000171236.9	3.14e-05	0.00210124	-1.66494	6.85672	-4.18828	1.77088
NT5C3A	ENSG00000122643.19	3.16e-05	0.00210339	0.925591	3.55772	4.18696	1.76495
ATP1B2	ENSG00000129244.8	3.19e-05	0.00211182	-5.73203	-1.17128	-4.18494	1.58425
CLEC1B	ENSG00000165682.14	3.21e-05	0.00211373	1.36297	0.743974	4.18365	1.8763
PTPN18	ENSG00000072135.12	3.23e-05	0.00211606	0.763378	6.29705	4.18204	1.79626
POT1	ENSG00000128513.14	3.25e-05	0.00211606	0.770013	1.56971	4.18019	1.82653
AC245100.4	ENSG00000231551.8	3.25e-05	0.00211606	1.96546	-0.943126	4.18029	1.97675
PPP3CB	ENSG00000107758.15	3.35e-05	0.00215586	0.637925	3.55848	4.17373	1.72041
PIPSL	ENSG00000180764.13	3.33e-05	0.00215586	-3.64229	-1.20299	-4.17457	1.67003
DSC2	ENSG00000134755.15	3.42e-05	0.00218564	-2.70161	3.28825	-4.16888	1.94836
C12orf76	ENSG00000174456.13	3.42e-05	0.00218564	0.664668	2.71965	4.16844	1.71147
SEPT14P19	ENSG00000281379.2	3.49e-05	0.00222073	-6.00332	-0.762814	-4.16367	1.51474
LGMN	ENSG00000100600.14	3.55e-05	0.00224525	1.64596	1.5672	4.16007	1.66307
AC007686.3	ENSG00000273729.1	3.68e-05	0.00232176	0.867162	2.09761	4.1512	1.66644
NCF4	ENSG00000100365.14	3.73e-05	0.00233809	-1.146	8.06433	-4.14852	1.65658
BTBD7	ENSG00000011114.14	3.75e-05	0.00234547	0.603214	2.14743	4.14675	1.66649
PIK3CD	ENSG00000171608.15	3.86e-05	0.00239852	-0.674699	7.36457	-4.14048	1.61903
MROH6	ENSG00000204839.8	3.94e-05	0.00243998	-3.40957	3.79711	-4.13544	1.90097
LIG4	ENSG00000174405.13	4e-05	0.0024641	0.869614	1.15432	4.13211	1.71033
KIF2A	ENSG00000068796.16	4.02e-05	0.002468	0.694865	2.62758	4.13072	1.56247
OSBPL2	ENSG00000130703.16	4.07e-05	0.00248904	-0.755824	5.79519	-4.12771	1.52771
TPTEP2	ENSG00000244627.5	4.11e-05	0.00250009	1.14755	-0.114496	4.12566	1.69408
NRBP1	ENSG00000115216.13	4.18e-05	0.00252138	-0.556785	5.72153	-4.12166	1.50751
CD34	ENSG00000174059.16	4.17e-05	0.00252138	1.6498	-0.557643	4.12217	1.71045
AC092115.1	ENSG00000260290.2	4.22e-05	0.00253316	-3.77333	-0.647385	-4.11957	1.47702
ICAM5	ENSG00000105376.4	4.3e-05	0.00255851	1.87581	-1.58513	4.11508	1.77515
CEP162	ENSG00000135315.11	4.31e-05	0.00255851	0.742004	0.765921	4.11426	1.61712
TAX1BP3	ENSG00000213977.7	4.31e-05	0.00255851	0.808153	3.75658	4.11443	1.4733
ZXDB	ENSG00000198455.4	4.39e-05	0.00259506	-1.06638	0.313776	-4.10993	1.78473
TRAPPC6B	ENSG00000182400.14	4.44e-05	0.00261054	0.68456	2.29788	4.10754	1.49334
PLIN3	ENSG00000105355.8	4.46e-05	0.00261677	-0.98477	6.00593	-4.10601	1.43994
TNPO1	ENSG00000083312.17	4.53e-05	0.00264171	0.648942	4.43875	4.10279	1.43489
TOE1	ENSG00000132773.11	4.55e-05	0.00264407	-0.683795	1.29426	-4.10162	1.66128
SAP30BP	ENSG00000161526.14	4.61e-05	0.00267109	-0.643963	5.07268	-4.09825	1.40936
LILRA2	ENSG00000239998.5	4.87e-05	0.00280618	-1.0494	6.79688	-4.08559	1.37625
SHLD2P1	ENSG00000165874.13	5.07e-05	0.00291078	0.996171	-0.827882	4.07594	1.56635
KLRG1	ENSG00000139187.9	5.13e-05	0.00293496	1.44287	1.36902	4.07301	1.35698
AC138894.1	ENSG00000261832.6	5.16e-05	0.00293801	-0.674686	4.81808	-4.07181	1.30538
SPRY1	ENSG00000164056.10	5.18e-05	0.00293841	1.65016	-0.549026	4.07083	1.53566
ATP9A	ENSG00000054793.13	5.5e-05	0.00311101	1.47443	2.89335	4.05627	1.24059
TMEM30A	ENSG00000112697.15	5.55e-05	0.00312351	0.707888	4.92273	4.05437	1.24995
TMEM168	ENSG00000146802.12	5.64e-05	0.00316075	0.768864	1.81414	4.05059	1.29424
YY1AP1	ENSG00000163374.19	5.67e-05	0.00316905	-0.974032	6.40942	-4.04903	1.22592
EPB42	ENSG00000166947.13	5.72e-05	0.00317518	-1.71512	4.73813	-4.04695	1.25983
AC004656.1	ENSG00000260822.1	5.73e-05	0.00317518	0.822299	3.34246	4.04669	1.2162
NFATC2	ENSG00000101096.19	5.78e-05	0.00319213	0.936569	3.02601	4.04449	1.20968
UBAC2	ENSG00000134882.15	5.82e-05	0.00320141	0.498141	4.40805	4.04287	1.19649
LINC01291	ENSG00000204792.2	6.01e-05	0.00329313	3.10206	-2.38303	4.03518	1.41044
ASCC2	ENSG00000100325.14	6.08e-05	0.00331605	-1.32165	6.06493	-4.03259	1.14697
GP6	ENSG00000088053.11	6.16e-05	0.00334961	1.4063	0.185638	4.02925	1.31535
IGIP	ENSG00000182700.4	6.19e-05	0.00335222	1.03419	-0.875711	4.02815	1.34816
AC016747.1	ENSG00000212978.6	6.27e-05	0.0033661	1.23638	-1.04689	4.02515	1.34134
RPL10P6	ENSG00000230076.1	6.29e-05	0.0033661	-5.81631	-1.21562	-4.02443	1.06397
LSM12P1	ENSG00000232024.2	6.27e-05	0.0033661	-6.59784	-0.395773	-4.02508	1.06698
TNNC2	ENSG00000101470.9	6.35e-05	0.00338703	2.48595	0.502041	4.02204	1.16534
ARID3B	ENSG00000179361.17	6.41e-05	0.00340471	-0.869544	4.88727	-4.01989	1.097
ASAP2	ENSG00000151693.10	6.53e-05	0.00345889	1.03009	-0.47954	4.01519	1.36096
PNPLA2	ENSG00000177666.16	6.65e-05	0.00351063	-0.929635	7.23788	-4.01072	1.09598
BCL3	ENSG00000069399.14	6.85e-05	0.00360126	-1.41333	6.37475	-4.00367	1.03712
FGFRL1	ENSG00000127418.14	6.91e-05	0.00361699	0.865728	1.66475	4.00173	1.09334
TLE3	ENSG00000140332.15	7.09e-05	0.00369696	-1.16799	7.21222	-3.99556	1.03039
NFIX	ENSG00000008441.16	7.21e-05	0.00374075	-1.65962	3.39937	-3.99137	1.17504
LINC00299	ENSG00000236790.5	7.22e-05	0.00374075	1.43632	-1.59691	3.99094	1.30704
CCDC85C	ENSG00000205476.8	7.28e-05	0.00375791	-0.702213	4.94755	-3.98895	0.979332
CENPBD1	ENSG00000177946.6	7.34e-05	0.00377201	1.05028	0.612326	3.98717	1.16505
CDA	ENSG00000158825.5	7.45e-05	0.00381832	-1.33072	6.58967	-3.98334	0.961752
LINC00909	ENSG00000264247.1	7.6e-05	0.00388053	0.874635	1.06981	3.97854	1.10111
SELENBP1	ENSG00000143416.20	7.78e-05	0.00393897	-1.85884	5.36576	-3.97301	0.951899
FPR1	ENSG00000171051.8	7.83e-05	0.00393897	-1.10841	9.67203	-3.97145	1.01054
C3orf58	ENSG00000181744.8	7.8e-05	0.00393897	0.774486	1.84648	3.97222	0.990982
GGNBP2	ENSG00000278311.4	7.79e-05	0.00393897	-0.532758	4.76078	-3.97269	0.92109
KIAA0513	ENSG00000135709.12	7.9e-05	0.00395965	0.865973	5.54524	3.96932	0.935723
RRP12	ENSG00000052749.13	7.95e-05	0.00396536	-1.23407	5.16644	-3.96753	0.900636
HSPB1	ENSG00000106211.8	7.96e-05	0.00396536	2.05002	5.72254	3.96726	0.973263
IL17RA	ENSG00000177663.13	8e-05	0.00397225	-0.876401	7.41647	-3.96599	0.928507
COCH	ENSG00000100473.16	8.07e-05	0.00399008	1.49973	-1.07124	3.96405	1.08672
RMDN1	ENSG00000176623.11	8.19e-05	0.0040384	0.721343	2.37168	3.96027	0.914408
TMEM167A	ENSG00000174695.9	8.5e-05	0.00417476	0.78015	4.66225	3.95133	0.846073
AF230666.1	ENSG00000223697.3	8.57e-05	0.0041792	-2.51462	-0.932227	-3.94939	0.938468
AL671883.2	ENSG00000271581.1	8.56e-05	0.0041792	-6.75889	5.01494	-3.94963	0.95594
TMUB2	ENSG00000168591.15	8.63e-05	0.00419527	-0.57821	5.354	-3.94762	0.820695
PLPPR2	ENSG00000105520.10	8.88e-05	0.00430243	-1.03007	6.28708	-3.94061	0.80004
SIRT7	ENSG00000187531.13	8.98e-05	0.00433605	-0.648485	5.17918	-3.93787	0.785642
AC008105.1	ENSG00000233175.2	9.05e-05	0.00435051	-1.27444	4.8024	-3.936	0.784708
AC092535.4	ENSG00000273179.1	9.07e-05	0.00435051	1.68776	-0.85046	3.9354	0.962183
LPAR2	ENSG00000064547.13	9.11e-05	0.00435229	-1.15752	6.6328	-3.93448	0.783712
TEPSIN	ENSG00000167302.10	9.25e-05	0.00440602	-0.671075	5.09612	-3.93065	0.760138
AC099329.1	ENSG00000235288.3	9.34e-05	0.00443274	0.950748	0.863878	3.92834	0.946141
GPATCH2L	ENSG00000089916.17	9.47e-05	0.0044796	-0.62588	3.71906	-3.92494	0.775853
AC239859.6	ENSG00000277702.1	9.52e-05	0.00448812	-7.91288	0.895639	-3.92366	0.74821
CACTIN	ENSG00000105298.13	9.69e-05	0.00454677	-0.58134	2.9237	-3.91927	0.797216
ENO2	ENSG00000111674.8	9.74e-05	0.00454677	0.918787	3.08476	3.91804	0.709726
TRIM34	ENSG00000258659.6	9.71e-05	0.00454677	0.941733	2.40949	3.91865	0.750975
ZBTB24	ENSG00000112365.4	9.86e-05	0.00459122	-0.674571	1.79841	-3.91484	0.867787
PIM2	ENSG00000102096.9	9.98e-05	0.00463062	-1.38743	5.55496	-3.91193	0.685026
WDR48	ENSG00000114742.13	0.000100916	0.00463753	-0.543177	3.78002	-3.90922	0.702686
AC009318.1	ENSG00000257176.2	0.000100562	0.00463753	1.12322	-0.886717	3.91008	0.987694
NATD1	ENSG00000274180.1	0.000100936	0.00463753	-1.29425	5.9375	-3.90917	0.672484
LYPLA1	ENSG00000120992.17	0.000103049	0.00471939	0.767675	3.54539	3.90406	0.667213
HNRNPKP4	ENSG00000243547.1	0.000103839	0.00474034	-3.8888	-0.523777	-3.90217	0.691063
RNF149	ENSG00000163162.8	0.00010665	0.00485307	-0.781407	7.53556	-3.89557	0.661816
CKAP4	ENSG00000136026.13	0.000108836	0.00493677	-1.38607	6.072	-3.89055	0.602111
RTN2	ENSG00000125744.11	0.000109308	0.00494246	0.988485	2.47649	3.88948	0.619316
AC068724.4	ENSG00000285117.1	0.000110721	0.00499051	-2.42101	2.46711	-3.8863	0.983302
RCAN1	ENSG00000159200.17	0.000111474	0.00500858	0.81422	1.2323	3.88462	0.688938
LEPR	ENSG00000116678.19	0.000113214	0.00501641	0.978325	-0.182644	3.88078	0.828471
GUCD1	ENSG00000138867.16	0.000112854	0.00501641	-0.824305	5.58619	-3.88157	0.572582
PPIP5K2	ENSG00000145725.19	0.000114069	0.00501641	0.829454	2.98159	3.87892	0.589437
FEZ1	ENSG00000149557.13	0.00011245	0.00501641	1.23132	0.521028	3.88246	0.708259
MBIP	ENSG00000151332.18	0.000113008	0.00501641	-0.918386	-0.0167019	-3.88123	0.935448
FBXO8	ENSG00000164117.13	0.000114113	0.00501641	0.655023	1.04303	3.87882	0.706826
NPIPA3	ENSG00000224712.12	0.000113835	0.00501641	-1.54442	1.8468	-3.87942	0.94404
MTFR1L	ENSG00000117640.17	0.000115905	0.00504844	0.507367	3.7463	3.87495	0.55146
GUK1	ENSG00000143774.16	0.000115728	0.00504844	-1.13427	8.09854	-3.87533	0.593159
WBP1L	ENSG00000166272.17	0.000115612	0.00504844	0.917215	4.54025	3.87558	0.562678
PRDX3	ENSG00000165672.6	0.000116577	0.00506221	0.768982	4.00442	3.87351	0.54953
NLK	ENSG00000087095.12	0.000117505	0.00508699	0.606937	2.11577	3.87154	0.592848
KIAA1614	ENSG00000135835.11	0.000118586	0.00511824	1.5342	-0.494624	3.86927	0.688472
AC009065.7	ENSG00000261532.1	0.000119956	0.00516173	-2.98435	-1.30732	-3.86641	0.714539
GMPPB	ENSG00000173540.12	0.00012068	0.00516486	-0.712197	3.94062	-3.86491	0.525873
ZHX1-C8orf76	ENSG00000259305.6	0.000120754	0.00516486	0.575232	1.54769	3.86476	0.612855
CCDC134	ENSG00000100147.13	0.000122255	0.00519785	-3.65286	-1.10792	-3.86168	0.652734
PGM2	ENSG00000169299.13	0.000122216	0.00519785	0.830785	3.89086	3.86176	0.503517
TRIM6-TRIM34	ENSG00000258588.3	0.000123338	0.0052283	0.988907	2.30441	3.85948	0.532043
PLIN5	ENSG00000214456.8	0.00012484	0.00527624	-1.58712	4.70552	-3.85647	0.51355
CD226	ENSG00000150637.8	0.000126934	0.00534887	1.08612	2.52829	3.85232	0.48936
SMIM3	ENSG00000256235.2	0.000127642	0.00536284	0.927907	3.45696	3.85093	0.454039
CFAP20	ENSG00000070761.7	0.000130404	0.00544678	-1.00625	1.72618	-3.84558	0.648746
ZNF516	ENSG00000101493.10	0.000130204	0.00544678	-0.957922	5.15638	-3.84596	0.435281
OTUD5	ENSG00000068308.13	0.000132807	0.00553089	-0.604534	5.8268	-3.84101	0.427174
EGR1	ENSG00000120738.7	0.000138372	0.00574585	2.26499	1.93725	3.83073	0.38036
ZNF799	ENSG00000196466.10	0.000139734	0.00578555	1.19293	0.0966076	3.82827	0.643869
MARK3	ENSG00000075413.17	0.000141862	0.00582289	-0.758033	5.71998	-3.82447	0.358174
PTGDR	ENSG00000168229.3	0.000141381	0.00582289	1.32351	1.10281	3.82533	0.441746
RNF103	ENSG00000239305.6	0.000141838	0.00582289	-0.811419	2.93458	-3.82452	0.467474
NPIPA2	ENSG00000254852.8	0.000147592	0.00604068	-1.53836	1.92203	-3.81452	0.698264
FBXO30	ENSG00000118496.4	0.000153351	0.00625839	0.831219	2.53572	3.80487	0.326811
AL645922.1	ENSG00000244255.5	0.00015664	0.00637436	2.01571	0.236301	3.79951	0.337387
ZNF718	ENSG00000250312.7	0.000158491	0.00643132	1.08105	-0.81649	3.79654	0.562551
SNTB1	ENSG00000172164.14	0.000158998	0.00643353	0.786864	2.81486	3.79574	0.272198
FAM8A1	ENSG00000137414.5	0.00016344	0.00659455	-0.945181	4.78842	-3.78876	0.242384
PLEKHM2	ENSG00000116786.12	0.000165125	0.00664372	-0.733356	5.47662	-3.78617	0.218952
HBA2	ENSG00000188536.13	0.000165849	0.00665406	-1.36554	17.1436	-3.78506	0.520268
FCGR2A	ENSG00000143226.13	0.000167865	0.00671603	-1.16549	8.63005	-3.78199	0.265428
RPL21P120	ENSG00000244582.2	0.000168363	0.00671706	-5.25428	-1.13083	-3.78124	0.31099
PRKRIP1	ENSG00000128563.13	0.000168932	0.00672095	-0.445646	3.49555	-3.78039	0.229006
POLA2	ENSG00000014138.8	0.000169744	0.00673194	-1.6437	2.2473	-3.77917	0.597344
RCE1	ENSG00000173653.7	0.000170154	0.00673194	-0.672204	2.58203	-3.77856	0.304491
AP1AR	ENSG00000138660.11	0.000171196	0.00675071	0.815164	0.598166	3.77701	0.389695
ROPN1L	ENSG00000145491.11	0.00017218	0.00675071	-1.41167	3.00465	-3.77555	0.365996
PEA15	ENSG00000162734.12	0.000172198	0.00675071	0.888692	4.16192	3.77553	0.185322
SCART1	ENSG00000214279.13	0.000172524	0.00675071	1.28425	-1.17942	3.77505	0.500407
WDR55	ENSG00000120314.18	0.000175059	0.00679442	-0.550669	4.4129	-3.77134	0.174357
CSRNP1	ENSG00000144655.14	0.000174184	0.00679442	-1.42321	6.48374	-3.77261	0.168245
DPY30	ENSG00000162961.13	0.000175072	0.00679442	0.642108	3.6318	3.77132	0.167454
IDH1	ENSG00000138413.13	0.000178394	0.00690451	0.890415	3.39915	3.76654	0.156513
ZNF140	ENSG00000196387.9	0.000179047	0.00690935	0.672133	0.988929	3.76561	0.272485
AL627402.1	ENSG00000217624.2	0.000179489	0.00690935	-4.73377	-1.33862	-3.76498	0.262513
CTTN	ENSG00000085733.15	0.000182228	0.0069959	1.2615	2.39458	3.76112	0.133455
NFYB	ENSG00000120837.7	0.000185066	0.00704784	0.762422	0.541509	3.75718	0.299273
MED18	ENSG00000130772.13	0.000184634	0.00704784	0.90957	2.04595	3.75778	0.169991
GBGT1	ENSG00000148288.12	0.000184857	0.00704784	-1.63668	3.75025	-3.75747	0.37216
SNTB2	ENSG00000168807.16	0.000185905	0.00706091	1.12733	3.18071	3.75603	0.113714
PHF6	ENSG00000156531.16	0.000187428	0.00709982	0.677368	1.12085	3.75395	0.227807
PGRMC1	ENSG00000101856.9	0.000188591	0.00712493	1.12207	3.31465	3.75237	0.0954022
SNX11	ENSG00000002919.14	0.000189711	0.00714831	0.723904	4.37736	3.75086	0.0929234
AC002467.1	ENSG00000241764.3	0.000191141	0.00718316	1.25833	-0.300057	3.74894	0.393397
AL353807.3	ENSG00000246203.2	0.000192853	0.00721553	-0.932221	4.26268	-3.74666	0.0826717
LINC02555	ENSG00000260943.1	0.000193015	0.00721553	-5.15895	-1.63624	-3.74645	0.206429
CAPN10-DT	ENSG00000260942.1	0.000194745	0.00726115	0.968774	-0.0303162	3.74416	0.251388
C1orf115	ENSG00000162817.6	0.000195302	0.00726289	1.55973	-0.171025	3.74343	0.263025
ERRFI1	ENSG00000116285.12	0.000196949	0.00730507	1.6705	0.20107	3.74128	0.184153
ALG6	ENSG00000088035.16	0.00020213	0.00745839	0.728523	1.92727	3.73463	0.0953239
ARV1	ENSG00000173409.13	0.000201753	0.00745839	0.819809	0.136075	3.73511	0.229641
MOV10	ENSG00000155363.18	0.000205523	0.00756399	-1.02504	3.94458	-3.73036	0.0534902
CNN3	ENSG00000117519.15	0.000209479	0.00765027	1.38397	-0.522703	3.72547	0.246067
PROSER2	ENSG00000148426.12	0.000208536	0.00765027	1.03603	-0.331595	3.72663	0.297901
CAVIN2	ENSG00000168497.4	0.000209073	0.00765027	1.56614	2.65357	3.72597	0.00637653
NEDD4	ENSG00000069869.16	0.0002105	0.00765728	1.12565	0.906752	3.72422	0.108711
XPO6	ENSG00000169180.11	0.000210746	0.00765728	-0.794385	9.24003	-3.72392	0.0858006
EDEM2	ENSG00000088298.12	0.000214546	0.00777551	-0.572702	4.43734	-3.71932	-0.0195123
NEK7	ENSG00000151414.14	0.000215514	0.00779078	0.95031	3.98385	3.71816	-0.0244328
SMPD5	ENSG00000204791.10	0.000216586	0.0078097	2.22153	-0.541447	3.71689	0.111618
GLRX5	ENSG00000182512.4	0.000221685	0.00797338	-1.08073	4.56342	-3.71089	-0.0334045
AC097658.1	ENSG00000228981.3	0.000222317	0.00797597	-5.9688	0.149978	-3.71016	0.290727
SLC13A4	ENSG00000164707.15	0.000223508	0.00797852	1.4265	-1.59553	3.70878	0.289293
RNASEH1	ENSG00000171865.9	0.00022299	0.00797852	-0.784977	0.788253	-3.70938	0.255962
AC104109.4	ENSG00000273345.5	0.000224489	0.00799349	-5.19443	-1.42266	-3.70765	0.092217
SLC4A4	ENSG00000080493.16	0.000226128	0.00803176	1.16073	-1.17126	3.70578	0.266025
FAM209A	ENSG00000124103.8	0.000228691	0.00809491	-1.14978	1.85756	-3.70287	0.270411
PDCD6IPP1	ENSG00000275325.4	0.000229042	0.00809491	-6.12967	-1.23644	-3.70247	0.0774855
SLC35A5	ENSG00000138459.8	0.000229958	0.00810715	0.743049	2.23525	3.70144	-0.0437283
ATP6V0B	ENSG00000117410.13	0.000232458	0.00817505	-0.738403	7.2334	-3.69865	-0.0651376
CYB5D2	ENSG00000167740.9	0.000234595	0.00822988	0.835463	1.71568	3.69628	-0.0312153
EXOSC3	ENSG00000107371.12	0.000237336	0.00827141	0.681314	1.77067	3.69327	-0.0429246
ARRB2	ENSG00000141480.17	0.000238657	0.00827141	-0.691912	9.21107	-3.69184	-0.0291728
CPSF2	ENSG00000165934.12	0.000238682	0.00827141	0.614111	3.4218	3.69181	-0.11255
AHSP	ENSG00000169877.9	0.000238518	0.00827141	-1.44979	4.9292	-3.69199	-0.0989953
AC005082.2	ENSG00000285926.1	0.000238474	0.00827141	0.855561	-0.326199	3.69204	0.109281
SDC4	ENSG00000124145.6	0.000240303	0.00828726	1.42319	1.31468	3.69006	-0.0663338
AC025048.6	ENSG00000280852.2	0.000240256	0.00828726	-2.99966	-1.6205	-3.69011	0.273417
DERA	ENSG00000023697.12	0.000247855	0.00852705	0.694437	2.07568	3.68204	-0.0884053
PMP22	ENSG00000109099.14	0.00024886	0.00854098	1.76006	-0.72974	3.68099	0.0405605
AC003991.1	ENSG00000228113.7	0.000249895	0.00855592	-5.74357	-0.856788	-3.67991	0.0114159
FAM89A	ENSG00000182118.7	0.000257442	0.00879316	1.24692	0.882019	3.67218	-0.0851881
FGD5-AS1	ENSG00000225733.5	0.000258511	0.00880854	0.545985	4.22786	3.6711	-0.192583
ZNF564	ENSG00000249709.7	0.000259746	0.00882952	0.676401	1.4175	3.66986	-0.0835656
LARP1B	ENSG00000138709.18	0.000262682	0.00886793	0.608611	0.396631	3.66693	-0.017525
KCNMA1	ENSG00000156113.22	0.000262328	0.00886793	2.69053	1.45817	3.66728	-0.20196
ALAS2	ENSG00000158578.20	0.000262744	0.00886793	-2.06095	8.40434	-3.66687	-0.194607
ARMC7	ENSG00000125449.6	0.000266381	0.00891182	0.617783	3.17637	3.66329	-0.217357
AP1S2	ENSG00000182287.14	0.000266548	0.00891182	1.01176	3.86951	3.66313	-0.214973
LPAR5	ENSG00000184574.9	0.000265017	0.00891182	0.99984	1.5666	3.66463	-0.161348
APOBR	ENSG00000184730.10	0.000266163	0.00891182	-1.06157	7.30584	-3.6635	-0.194872
AC090971.1	ENSG00000259185.1	0.000268278	0.00894868	-3.38907	-1.37031	-3.66144	-0.0433383
CDK16	ENSG00000102225.15	0.000270314	0.00899552	-0.634877	4.87473	-3.65947	-0.245846
GIMAP8	ENSG00000171115.3	0.0002747	0.00909896	1.23484	3.46941	3.65527	-0.234519
AL358472.7	ENSG00000285779.1	0.000274599	0.00909896	0.774171	4.64242	3.65536	-0.24443
PLTP	ENSG00000100979.14	0.000276402	0.0091341	1.7031	2.54197	3.65365	-0.269177
ERG	ENSG00000157554.18	0.000278631	0.00918645	2.02379	-0.654939	3.65156	-0.0978644
ATL3	ENSG00000184743.12	0.000279433	0.00918677	0.65326	3.77925	3.65081	-0.262704
NLGN3	ENSG00000196338.12	0.000279931	0.00918677	-1.36098	1.82761	-3.65034	0.0365868
CRTAM	ENSG00000109943.8	0.000283458	0.00928113	1.15617	0.7995	3.64707	-0.182405
WDR45	ENSG00000196998.17	0.000287818	0.00940228	-0.701495	6.03565	-3.64307	-0.292609
CCDC59	ENSG00000133773.11	0.000289502	0.00943078	-0.862045	1.86736	-3.64154	-0.106709
MYCBP	ENSG00000214114.8	0.000290015	0.00943078	0.654361	2.89234	3.64108	-0.284268
AL136988.1	ENSG00000224407.1	0.00029224	0.00948149	1.31247	1.75882	3.63908	-0.260834
GOLPH3	ENSG00000113384.13	0.000294159	0.00951943	0.687791	3.80843	3.63736	-0.309444
REM2	ENSG00000139890.9	0.000294746	0.00951943	-1.60593	3.57037	-3.63684	-0.194159
AC020636.1	ENSG00000243273.1	0.000296505	0.00955459	-5.362	-1.82053	-3.63528	-0.119063
ZSWIM8-AS1	ENSG00000272589.1	0.00029815	0.00958589	-1.06135	3.0453	-3.63383	-0.181286
OSTM1	ENSG00000081087.14	0.000301636	0.00965438	0.756701	3.4527	3.63077	-0.329611
BCRP2	ENSG00000169668.11	0.000301441	0.00965438	-1.53117	0.324962	-3.63094	0.098191
NECAB1	ENSG00000123119.11	0.000304855	0.00973554	1.68147	-0.212101	3.62799	-0.183319
AC018653.3	ENSG00000256967.1	0.000306299	0.00975977	1.91608	-1.49685	3.62674	-0.128955
C14orf119	ENSG00000179933.5	0.000308087	0.00979482	0.782154	3.74311	3.62521	-0.357535
NXT2	ENSG00000101888.11	0.000315597	0.0100112	0.838577	1.16302	3.61888	-0.265997
NDUFAF7	ENSG00000003509.15	0.000317476	0.0100262	0.811651	2.03535	3.61731	-0.325065
GMEB2	ENSG00000101216.10	0.000317029	0.0100262	-0.588383	3.88252	-3.61768	-0.369039
SENCR	ENSG00000254703.2	0.000319453	0.0100663	0.644786	0.75749	3.61568	-0.202884
ZNF324	ENSG00000083812.11	0.000326196	0.0101758	-0.918256	1.63683	-3.61017	-0.163426
RAB32	ENSG00000118508.4	0.000327604	0.0101758	0.879516	5.22082	3.60903	-0.400879
ECD	ENSG00000122882.10	0.000327951	0.0101758	-0.717349	2.81933	-3.60875	-0.321409
YARS2	ENSG00000139131.12	0.000326539	0.0101758	-0.797303	0.869039	-3.60989	-0.113906
GPR34	ENSG00000171659.14	0.00032884	0.0101758	1.66964	-0.714301	3.60804	-0.210957
IGKV2D-29	ENSG00000243264.2	0.000329357	0.0101758	-2.90502	-1.14341	-3.60762	0.0742846
SIGLEC12	ENSG00000254521.6	0.000327133	0.0101758	2.69031	-1.45594	3.60941	-0.152822
RAB43P1	ENSG00000259856.1	0.000328473	0.0101758	-2.69515	2.71593	-3.60833	0.0546745
CWC25	ENSG00000273559.4	0.000326788	0.0101758	-0.899162	4.06482	-3.60969	-0.38695
EXOC1	ENSG00000090989.17	0.000333617	0.0102445	0.55853	3.22959	3.60423	-0.415451
CLPTM1	ENSG00000104853.15	0.000334458	0.0102445	-0.559422	5.12829	-3.60356	-0.437967
WNT10B	ENSG00000169884.13	0.00033246	0.0102445	0.979424	0.63495	3.60515	-0.29707
AKAP17A	ENSG00000197976.11	0.000334138	0.0102445	-0.743689	5.99899	-3.60382	-0.427815
SLC9A8	ENSG00000197818.11	0.000336152	0.0102743	-0.824086	5.92343	-3.60223	-0.440341
SNX12	ENSG00000147164.11	0.000338055	0.0103103	0.584757	3.0758	3.60073	-0.43453
FAM210B	ENSG00000124098.9	0.000338897	0.0103139	-1.08044	6.25853	-3.60008	-0.452763
LIG1	ENSG00000105486.13	0.000340278	0.0103339	-0.769217	3.22288	-3.599	-0.388764
IKBIP	ENSG00000166130.14	0.000352051	0.0106686	0.829675	2.6979	3.58999	-0.457293
CLCN3	ENSG00000109572.13	0.000353638	0.010694	0.699662	2.63965	3.5888	-0.457959
KLRC3	ENSG00000205810.8	0.000354418	0.0106949	1.40848	-0.259157	3.58821	-0.314558
TPD52L2	ENSG00000101150.17	0.000355246	0.0106972	-0.655808	6.7913	-3.5876	-0.468898
BLOC1S5	ENSG00000188428.19	0.000357377	0.010716	0.60129	1.47252	3.58601	-0.391835
AC240565.2	ENSG00000280279.1	0.000357181	0.010716	-3.42023	5.55237	-3.58615	-0.32143
AL591806.3	ENSG00000270149.5	0.000361416	0.0108144	0.877212	4.28652	3.58302	-0.505566
NOP2	ENSG00000111641.11	0.000365033	0.0108997	-0.774494	3.66674	-3.58038	-0.483491
ZNF317	ENSG00000130803.14	0.000367404	0.010902	-0.701831	2.91227	-3.57866	-0.430466
SLC39A1	ENSG00000143570.17	0.000366773	0.010902	0.789976	4.60671	3.57912	-0.512158
FMNL2	ENSG00000157827.19	0.000366753	0.010902	1.30414	-0.168334	3.57913	-0.315872
UGDH	ENSG00000109814.11	0.000373771	0.0110512	1.05462	0.10809	3.57409	-0.375569
FAM151B	ENSG00000152380.9	0.000373986	0.0110512	-3.77657	-0.49852	-3.57393	-0.284632
FSCN1	ENSG00000075618.17	0.000375255	0.0110518	1.11252	1.18282	3.57303	-0.471373
MYL12A	ENSG00000101608.12	0.000375558	0.0110518	0.801301	8.18161	3.57282	-0.431782
MED13L	ENSG00000123066.8	0.000378439	0.0111136	-0.933297	4.93374	-3.57078	-0.548768
ZNF185	ENSG00000147394.18	0.000379529	0.0111227	1.13838	4.13598	3.57002	-0.550036
CYB5R1	ENSG00000159348.12	0.000380887	0.0111396	0.750224	4.44172	3.56907	-0.556369
NHLRC2	ENSG00000196865.4	0.000382457	0.0111398	0.649006	1.6796	3.56797	-0.482139
TAF13	ENSG00000197780.9	0.000381815	0.0111398	-1.1095	1.04756	-3.56842	-0.180622
AC116366.1	ENSG00000234290.2	0.000384355	0.0111722	-1.99284	2.5046	-3.56665	-0.357145
MMD	ENSG00000108960.8	0.000385922	0.0111949	1.1788	2.17235	3.56556	-0.539492
PCOLCE	ENSG00000106333.12	0.000388172	0.0112373	0.861041	0.898143	3.56401	-0.466303
AC073610.2	ENSG00000255863.2	0.000389562	0.0112546	-3.69832	-0.94786	-3.56306	-0.108985
CREBZF	ENSG00000137504.13	0.000391393	0.0112618	0.657972	3.17064	3.56181	-0.566726
GNGT2	ENSG00000167083.6	0.000391355	0.0112618	0.760762	1.2678	3.56184	-0.478778
MKKS	ENSG00000125863.19	0.00039406	0.0113157	0.756653	2.26738	3.56	-0.532062
MED7	ENSG00000155868.7	0.000395563	0.011336	0.757752	0.994885	3.55898	-0.452461
SLC25A37	ENSG00000147454.13	0.000396406	0.0113374	-1.007	10.0912	-3.55841	-0.485893
WDR5B	ENSG00000196981.3	0.000399085	0.0113911	0.769884	0.234465	3.55661	-0.359714
BIN3	ENSG00000147439.12	0.000400366	0.0114048	-0.770564	4.83561	-3.55575	-0.60579
PANX2	ENSG00000073150.13	0.00040167	0.0114191	-1.28977	3.36137	-3.55488	-0.505478
CSKMT	ENSG00000214756.7	0.000404645	0.0114808	-1.06276	-0.213033	-3.55291	-0.137362
ALPK3	ENSG00000136383.6	0.000405547	0.0114835	1.70999	-0.266804	3.55232	-0.491812
PSMD7	ENSG00000103035.10	0.000413611	0.0116542	-0.622182	4.60021	-3.54705	-0.629141
ZNF226	ENSG00000167380.16	0.000413091	0.0116542	0.729515	0.983825	3.54738	-0.478322
ITPRIPL2	ENSG00000205730.6	0.000414029	0.0116542	1.1191	0.888937	3.54677	-0.508704
PHF12	ENSG00000109118.13	0.000414858	0.0116545	-0.638819	6.17427	-3.54624	-0.623977
JMJD6	ENSG00000070495.14	0.000421684	0.0118229	-0.841102	5.42511	-3.54186	-0.659069
TSC22D1	ENSG00000102804.14	0.000424674	0.0118766	1.10491	3.06123	3.53997	-0.657484
CHMP2A	ENSG00000130724.8	0.000426935	0.0118766	-0.640886	6.32083	-3.53854	-0.65129
CD164	ENSG00000135535.16	0.000426751	0.0118766	0.665507	6.32451	3.53866	-0.616044
CLP1	ENSG00000172409.5	0.000425465	0.0118766	-1.08444	2.34587	-3.53947	-0.348094
CALM2	ENSG00000143933.16	0.000430738	0.0119447	0.890791	6.94213	3.53616	-0.597613
AL512428.1	ENSG00000282804.1	0.000431058	0.0119447	-4.0105	-2.32481	-3.53596	-0.403033
RHOBTB1	ENSG00000072422.16	0.000434583	0.0119785	1.18895	-0.454705	3.53377	-0.363406
TLR10	ENSG00000174123.10	0.000433165	0.0119785	1.27082	2.05761	3.53465	-0.63793
HIGD1A	ENSG00000181061.13	0.000434803	0.0119785	0.794225	2.81579	3.53364	-0.653657
CACNB1	ENSG00000067191.15	0.00043956	0.0120629	0.73727	1.89592	3.53071	-0.634492
GLT1D1	ENSG00000151948.11	0.000438814	0.0120629	-0.937532	6.31777	-3.53117	-0.68433
AC243829.4	ENSG00000277089.4	0.000441247	0.0120859	1.53239	1.86648	3.52968	-0.681163
NIFK-AS1	ENSG00000236859.6	0.000442461	0.0120959	0.715002	-0.307236	3.52894	-0.364367
CBX4	ENSG00000141582.14	0.000444758	0.0121354	-0.756325	4.27662	-3.52755	-0.692816
GTPBP8	ENSG00000163607.15	0.000457782	0.0124431	-1.23857	0.0929007	-3.51978	-0.21232
GAS2L1	ENSG00000185340.15	0.000457776	0.0124431	1.30518	3.23171	3.51978	-0.733931
TNXB	ENSG00000168477.19	0.000461977	0.0125332	1.16458	1.71616	3.51732	-0.688554
IKZF5	ENSG00000095574.11	0.000470136	0.0127303	-0.933668	2.57427	-3.51259	-0.580456
SLC22A4	ENSG00000197208.5	0.000471867	0.012753	-1.14763	4.27597	-3.5116	-0.701993
SIRT5	ENSG00000124523.15	0.000474398	0.0127971	1.18563	2.69315	3.51015	-0.75391
RBX1	ENSG00000100387.8	0.000476937	0.0128072	0.950267	3.33784	3.50871	-0.76657
ITGB1BP1	ENSG00000119185.12	0.00047657	0.0128072	0.579614	3.37306	3.50892	-0.752682
ITPRIP	ENSG00000148841.16	0.000477472	0.0128072	-1.00554	6.65225	-3.5084	-0.751432
SNAPIN	ENSG00000143553.10	0.000481676	0.0128735	0.91221	2.5022	3.50603	-0.739906
LIMS1	ENSG00000169756.16	0.000481752	0.0128735	0.712645	4.41886	3.50599	-0.771449
HSP90AA1	ENSG00000080824.18	0.00048418	0.0129142	1.68153	7.55155	3.50463	-0.651973
C19orf66	ENSG00000130813.17	0.000490917	0.0130694	-0.611711	4.46786	-3.50089	-0.788479
ZNF845	ENSG00000213799.12	0.000495109	0.0131564	0.638265	0.280055	3.49859	-0.583777
ZNF175	ENSG00000105497.7	0.000497721	0.0131967	0.885733	0.257071	3.49716	-0.615436
TMEM81	ENSG00000174529.7	0.000498941	0.0131967	0.983403	0.227409	3.4965	-0.612918
JAG2	ENSG00000184916.8	0.000499404	0.0131967	0.921645	-0.61982	3.49624	-0.49775
RPUSD2	ENSG00000166133.17	0.000505267	0.0133022	-0.80828	0.288165	-3.49308	-0.419017
AC068580.3	ENSG00000235027.1	0.000504396	0.0133022	-3.80194	2.90578	-3.49355	-0.377503
CNIH4	ENSG00000143771.11	0.00051042	0.0134131	0.908487	4.2868	3.49032	-0.825227
ZNF608	ENSG00000168916.15	0.00051322	0.0134371	1.96441	0.84414	3.48884	-0.793001
FLJ37453	ENSG00000179743.4	0.000512465	0.0134371	0.669612	0.553533	3.48924	-0.593226
MAP2K3	ENSG00000034152.18	0.000521187	0.0136195	-0.839105	7.35467	-3.48465	-0.81383
TRPC4AP	ENSG00000100991.11	0.000522813	0.0136195	-0.497429	5.92326	-3.4838	-0.840055
CEPT1	ENSG00000134255.13	0.000523056	0.0136195	0.600557	3.21292	3.48368	-0.827671
UBL3	ENSG00000122042.9	0.000528653	0.0137402	0.632291	3.45914	3.48078	-0.845776
MCMBP	ENSG00000197771.12	0.000531496	0.0137889	0.54552	4.67825	3.47932	-0.857006
PEX12	ENSG00000108733.9	0.00053396	0.0138276	0.730938	-0.789103	3.47806	-0.568446
SLC2A14	ENSG00000173262.11	0.000536746	0.0138746	-1.95844	4.92261	-3.47664	-0.737452
CLC	ENSG00000105205.6	0.000541468	0.013946	-4.69765	3.41455	-3.47426	-0.528342
EID1	ENSG00000255302.4	0.000541361	0.013946	0.64852	3.8042	3.47431	-0.868922
ADORA2A-AS1	ENSG00000178803.10	0.000548824	0.0141099	-5.71456	-0.768221	-3.47058	-0.584162
AKAP8	ENSG00000105127.8	0.000552512	0.0141792	-0.503244	3.35356	-3.46875	-0.852149
AC146944.2	ENSG00000250687.6	0.000558916	0.0143177	-3.16733	4.08242	-3.4656	-0.49597
RPL29P11	ENSG00000224858.5	0.000567509	0.0145117	-1.93335	2.77267	-3.46143	-0.533984
TMEM40	ENSG00000088726.15	0.000575138	0.0146804	1.12365	1.4977	3.45778	-0.857013
AC108134.1	ENSG00000205890.3	0.0005776	0.0147169	-4.7774	-1.2717	-3.45661	-0.62301
SCO2	ENSG00000130489.14	0.000579843	0.0147477	-1.19411	3.96037	-3.45555	-0.898667
STX3	ENSG00000166900.16	0.000585078	0.0148279	-1.01357	6.02935	-3.45308	-0.954478
AL034397.3	ENSG00000274536.6	0.000584628	0.0148279	1.3557	6.50831	3.45329	-0.881489
MAF	ENSG00000178573.6	0.00058615	0.0148287	0.938465	2.83199	3.45258	-0.939769
TMEM128	ENSG00000132406.11	0.000589109	0.014873	0.643067	0.658929	3.4512	-0.771058
SREBF2-AS1	ENSG00000184068.2	0.000589991	0.014873	-0.867677	0.490757	-3.45079	-0.588165
SPRY2	ENSG00000136158.11	0.000597568	0.0150374	1.24183	-0.553969	3.44729	-0.637847
ARL15	ENSG00000185305.10	0.000599291	0.0150541	0.638544	1.43979	3.4465	-0.875376
MRPS18C	ENSG00000163319.10	0.000603429	0.0151314	0.754765	1.7506	3.44461	-0.896198
HSPB7	ENSG00000173641.17	0.000606207	0.0151743	-6.19939	-0.719536	-3.44335	-0.659243
SBDS	ENSG00000126524.9	0.000608653	0.0151822	-0.74611	2.38655	-3.44224	-0.849775
PHOSPHO1	ENSG00000173868.11	0.000607681	0.0151822	-1.52016	6.81901	-3.44268	-0.990706
RELA	ENSG00000173039.18	0.000614119	0.0152918	-0.661928	5.92547	-3.43979	-0.991072
OS9	ENSG00000135506.15	0.000616018	0.0153123	-0.644029	7.49768	-3.43894	-0.948217
GFRA2	ENSG00000168546.10	0.000619897	0.0153819	2.09793	-1.53062	3.43721	-0.699256
E2F2	ENSG00000007968.6	0.000623163	0.015416	-1.36004	3.83498	-3.43577	-0.938589
PREX1	ENSG00000124126.13	0.000623439	0.015416	-0.634928	8.22849	-3.43564	-0.943579
KCTD12	ENSG00000178695.5	0.000626566	0.0154665	1.04663	4.49	3.43427	-0.999137
YWHAG	ENSG00000170027.6	0.000632357	0.0155825	0.801808	4.38974	3.43173	-1.01751
AL590385.2	ENSG00000273112.1	0.000636572	0.0156592	-3.24804	1.82498	-3.4299	-0.541193
AC068491.4	ENSG00000279191.1	0.000641398	0.0157507	-4.09404	-0.339465	-3.42782	-0.701525
MMP14	ENSG00000157227.12	0.000643486	0.0157748	1.55357	0.753244	3.42692	-0.964575
ZNF397	ENSG00000186812.12	0.00064862	0.0158734	0.63261	2.78531	3.42473	-1.01894
ADM	ENSG00000148926.9	0.000650583	0.0158941	-1.68918	6.18065	-3.4239	-1.05714
ZBTB3	ENSG00000185670.7	0.000656908	0.0160211	0.892993	-0.427335	3.42123	-0.830055
EMC3	ENSG00000125037.12	0.000659445	0.0160555	-0.81586	5.33374	-3.42016	-1.07112
PADI2	ENSG00000117115.12	0.00066704	0.0162127	-1.50461	6.89	-3.417	-1.06606
CCR2	ENSG00000121807.5	0.000672258	0.0163117	1.8856	2.71653	3.41484	-1.04746
RGMA	ENSG00000182175.14	0.000678203	0.016428	3.01376	-2.10308	3.4124	-0.633035
IGHV3-74	ENSG00000224650.2	0.000682032	0.0164792	1.38157	0.265735	3.41085	-1.08195
HIST1H2BH	ENSG00000275713.2	0.000682631	0.0164792	1.35227	-0.188124	3.4106	-0.853297
YOD1	ENSG00000180667.10	0.000683848	0.0164806	-1.26648	4.08603	-3.41011	-1.00464
HSPA1A	ENSG00000204389.9	0.000686139	0.0165079	2.65358	9.27535	3.40918	-0.874447
KDM5A	ENSG00000073614.12	0.000689908	0.0165149	-0.488612	5.09114	-3.40767	-1.1079
TGFBR1	ENSG00000106799.12	0.00068971	0.0165149	0.897618	4.68513	3.40774	-1.09696
PCNX4	ENSG00000126773.12	0.000688639	0.0165149	0.557188	3.07648	3.40818	-1.08149
CKLF-CMTM1	ENSG00000254788.7	0.000694698	0.0166017	0.850457	3.80367	3.40575	-1.11628
FCGRT	ENSG00000104870.12	0.000700401	0.0167099	-0.751833	7.42415	-3.40348	-1.07644
PFKFB3	ENSG00000170525.20	0.000709922	0.0169087	-1.20293	7.55555	-3.39973	-1.10669
TRAF6	ENSG00000175104.14	0.000712359	0.0169102	-0.621493	2.25872	-3.39878	-0.956352
LIMK2	ENSG00000182541.17	0.000711221	0.0169102	-1.08108	7.25535	-3.39923	-1.10806
C20orf197	ENSG00000176659.8	0.000714706	0.0169377	1.00243	-0.616789	3.39787	-0.779622
SCYL3	ENSG00000000457.13	0.000720612	0.017021	0.533454	2.62751	3.39558	-1.10614
MGAM	ENSG00000257335.8	0.000719819	0.017021	-1.32509	6.72405	-3.39589	-1.14143
MAP3K7CL	ENSG00000156265.15	0.000723668	0.0170649	1.39313	2.26306	3.3944	-1.13098
UBR7	ENSG00000012963.14	0.000729877	0.0171263	0.515826	2.62594	3.39203	-1.12262
AP003068.2	ENSG00000254614.2	0.000729305	0.0171263	1.2153	1.08524	3.39225	-1.05333
AC068775.1	ENSG00000255641.1	0.000729689	0.0171263	1.33912	-0.0888855	3.3921	-0.987095
AL596087.1	ENSG00000215835.2	0.000735041	0.0172191	-3.73511	-1.22745	-3.39007	-0.775966
ZNF25	ENSG00000175395.15	0.000742415	0.0173632	0.658225	0.6569	3.38729	-0.974208
AQP9	ENSG00000103569.9	0.000747514	0.0174013	-1.17077	8.66923	-3.38538	-1.11771
KIF13A	ENSG00000137177.19	0.000748422	0.0174013	-0.865559	3.74878	-3.38504	-1.12033
FAM107A	ENSG00000168309.17	0.000747594	0.0174013	-5.7483	-0.796393	-3.38535	-0.817467
AC069287.1	ENSG00000254468.2	0.000748929	0.0174013	-5.51298	-1.30831	-3.38485	-0.818768
ZFP91	ENSG00000186660.14	0.00075072	0.0174145	-0.558148	4.28353	-3.38419	-1.17184
MTURN	ENSG00000180354.15	0.000757649	0.0175467	0.839488	4.16873	3.38163	-1.19261
2023-03-01	ENSG00000186205.12	0.00076397	0.0176643	-2.13366	4.39602	-3.37931	-0.949481
LST1	ENSG00000204482.10	0.000767069	0.0177072	-1.00991	6.59331	-3.37818	-1.19124
ZRANB1	ENSG00000019995.6	0.000772726	0.017809	-0.755516	4.25583	-3.37613	-1.19427
TYROBP	ENSG00000011600.11	0.000779224	0.0179297	-0.68789	8.48185	-3.37379	-1.14171
EMP1	ENSG00000134531.9	0.000789223	0.0180432	1.63363	0.854976	3.37022	-1.14818
FBLN2	ENSG00000163520.13	0.00078912	0.0180432	1.32739	-0.576758	3.37026	-0.973053
FBXO33	ENSG00000165355.7	0.000787085	0.0180432	-0.691217	2.92337	-3.37098	-1.12631
TUBA8	ENSG00000183785.14	0.000785472	0.0180432	1.0677	2.23977	3.37155	-1.20045
CTBS	ENSG00000117151.12	0.000792644	0.0180448	-0.796713	4.66613	-3.36901	-1.22053
NFE2	ENSG00000123405.13	0.000794287	0.0180448	-0.870019	7.89836	-3.36843	-1.18741
SMURF1	ENSG00000198742.9	0.000793654	0.0180448	-0.716268	3.21753	-3.36865	-1.15992
AC016876.1	ENSG00000233223.2	0.000794363	0.0180448	-1.5879	-0.380518	-3.3684	-0.683798
LUNAR1	ENSG00000278090.1	0.000801877	0.0181865	-4.29497	-2.06719	-3.36577	-0.870746
ACADM	ENSG00000117054.13	0.000810687	0.0183571	0.635158	1.61992	3.36271	-1.16082
VWF	ENSG00000110799.13	0.000816215	0.0184529	1.45127	1.60951	3.3608	-1.23494
PXYLP1	ENSG00000155893.12	0.000819508	0.018498	1.06855	2.31649	3.35967	-1.21926
SLC36A1	ENSG00000123643.12	0.000823875	0.0185672	-1.03658	4.20912	-3.35818	-1.21836
ITGA10	ENSG00000143127.12	0.000826759	0.0186027	1.55697	-1.3844	3.3572	-1.02723
SUOX	ENSG00000139531.12	0.000829072	0.0186254	0.920445	1.87884	3.35642	-1.21481
GGPS1	ENSG00000152904.11	0.000831982	0.0186613	0.580142	2.41418	3.35543	-1.22708
EEF1A1P11	ENSG00000228502.1	0.00083901	0.0187893	-4.74256	3.1405	-3.35307	-0.73654
HIPK3	ENSG00000110422.11	0.00084088	0.0188017	0.765738	5.07945	3.35245	-1.27348
KBTBD8	ENSG00000163376.11	0.000842306	0.018804	0.966717	-0.214943	3.35197	-1.0354
TOX	ENSG00000198846.5	0.000861238	0.0191966	0.928233	1.08212	3.34572	-1.22045
TNKS	ENSG00000173273.15	0.000868297	0.0192635	-0.480858	2.98094	-3.34342	-1.22046
AL672207.1	ENSG00000178146.9	0.000867341	0.0192635	-4.69338	0.51722	-3.34373	-0.86444
AC015813.6	ENSG00000279207.1	0.000865935	0.0192635	0.759886	-0.0594059	3.34419	-1.03913
PTPMT1	ENSG00000110536.13	0.000877023	0.0193026	-0.526026	2.8138	-3.3406	-1.22402
FLI1	ENSG00000151702.16	0.000878116	0.0193026	0.708083	5.34799	3.34025	-1.3032
MARS	ENSG00000166986.14	0.000878191	0.0193026	-0.528085	5.61251	-3.34023	-1.31896
THAP6	ENSG00000174796.12	0.000877186	0.0193026	0.584299	0.784227	3.34055	-1.12818
UBE2SP2	ENSG00000224126.2	0.000876222	0.0193026	-4.88496	-1.86534	-3.34086	-0.936534
AC016734.1	ENSG00000228305.2	0.000875618	0.0193026	-3.37415	-0.0172253	-3.34106	-0.855262
TMEM64	ENSG00000180694.13	0.000885648	0.0194066	0.80091	1.03018	3.33785	-1.21727
MAP1LC3B2	ENSG00000258102.3	0.000884461	0.0194066	-1.82421	2.53697	-3.33822	-0.922978
C17orf51	ENSG00000212719.11	0.000887626	0.0194201	0.924315	-0.100626	3.33722	-1.1078
ARPC5	ENSG00000162704.15	0.000892795	0.0195032	0.726283	7.48429	3.33558	-1.25766
EIF3FP3	ENSG00000233426.3	0.000894678	0.0195144	-0.830523	2.88361	-3.33498	-1.2201
GAB2	ENSG00000033327.12	0.000902782	0.019631	-1.13665	6.15007	-3.33244	-1.35437
CLASRP	ENSG00000104859.14	0.000902098	0.019631	-0.533215	5.20021	-3.33265	-1.35644
MRPS31	ENSG00000102738.7	0.000910108	0.0197602	0.726676	1.15032	3.33015	-1.23737
KDM1A	ENSG00000004487.16	0.000923944	0.0198799	-0.595983	3.25472	-3.32589	-1.31412
DGAT2	ENSG00000062282.14	0.000925004	0.0198799	-1.07891	6.87123	-3.32556	-1.36268
FAM172A	ENSG00000113391.18	0.00092197	0.0198799	0.638438	2.31098	3.32649	-1.30585
GPS2	ENSG00000132522.15	0.000925394	0.0198799	-0.56909	5.43556	-3.32545	-1.37692
ZNF780A	ENSG00000197782.14	0.000923446	0.0198799	0.896891	1.75563	3.32604	-1.28039
IKBKG	ENSG00000269335.5	0.000924534	0.0198799	0.469243	5.12328	3.32571	-1.36371
AC012645.4	ENSG00000275371.1	0.000919046	0.0198799	1.40938	-0.436358	3.32739	-1.12411
AC245452.2	ENSG00000225544.1	0.000927089	0.0198863	-3.95627	-0.876135	-3.32493	-0.927528
PTPRF	ENSG00000142949.16	0.000936459	0.0200342	1.13034	0.0467099	3.32208	-1.10181
AC008079.1	ENSG00000280007.1	0.000936795	0.0200342	1.0169	2.31419	3.32198	-1.36398
DNAJC2	ENSG00000105821.14	0.000944178	0.0201618	-0.669582	1.7548	-3.31976	-1.20602
PRKD2	ENSG00000105287.12	0.00095214	0.0202816	-0.686697	6.27379	-3.31738	-1.38507
RNF123	ENSG00000164068.15	0.000954062	0.0202816	-1.32821	4.62752	-3.31681	-1.3815
AC005392.3	ENSG00000272396.1	0.000953498	0.0202816	-6.00975	-0.786498	-3.31697	-0.999893
ZNF467	ENSG00000181444.12	0.000958886	0.0203538	-0.930831	5.73878	-3.31538	-1.41332
HSPH1	ENSG00000120694.19	0.000963509	0.0204215	1.95525	4.69896	3.31401	-1.36362
DYNLL1	ENSG00000088986.10	0.000966405	0.0204525	0.885852	4.44436	3.31316	-1.40739
ARL1	ENSG00000120805.13	0.00097342	0.0205399	0.504421	1.3886	3.31111	-1.307
SPOCD1	ENSG00000134668.12	0.000973026	0.0205399	1.48448	1.08194	3.31122	-1.34657
CRLS1	ENSG00000088766.11	0.000974972	0.0205422	0.684663	2.2149	3.31065	-1.35979
AURKB	ENSG00000178999.12	0.000976654	0.0205472	-2.85905	0.838649	-3.31016	-0.847477
TSNAX	ENSG00000116918.13	0.000981355	0.0206157	0.630088	3.15968	3.3088	-1.4137
CTSL	ENSG00000135047.14	0.000985916	0.0206203	1.60433	3.40411	3.30748	-1.43643
STX11	ENSG00000135604.9	0.000985488	0.0206203	-1.02456	4.89978	-3.30761	-1.42041
ZNF542P	ENSG00000240225.10	0.000985019	0.0206203	0.724164	0.110004	3.30774	-1.19493
RPSAP18	ENSG00000224261.2	0.000993667	0.0207519	-1.8777	-0.313156	-3.30526	-1.0607
PPIL4	ENSG00000131013.3	0.000996422	0.020779	-0.776622	1.7765	-3.30447	-1.21956
CMPK1	ENSG00000162368.13	0.00100046	0.0208023	0.60862	3.90138	3.30332	-1.4401
ZDHHC18	ENSG00000204160.11	0.000999513	0.0208023	-0.89411	7.56917	-3.30359	-1.40346
FAM102B	ENSG00000162636.15	0.00100237	0.0208115	0.747567	2.35647	3.30278	-1.39701
HSP90AA2P	ENSG00000224411.3	0.00101045	0.0209488	1.49371	-1.1091	3.30049	-1.18974
COMMD10	ENSG00000145781.8	0.00101956	0.0210458	0.779157	1.31403	3.29794	-1.35048
TK2	ENSG00000166548.15	0.00101882	0.0210458	0.676528	3.50207	3.29814	-1.45768
ZNF598	ENSG00000167962.13	0.00101689	0.0210458	-0.584221	3.97104	-3.29868	-1.44902
COLGALT2	ENSG00000198756.11	0.00103079	0.0212467	1.4934	-0.848566	3.29481	-1.17287
PHLDB1	ENSG00000019144.18	0.00103272	0.0212559	1.26506	-0.597703	3.29428	-1.24566
CSF2RB	ENSG00000100368.13	0.00104407	0.0214584	-1.02638	6.57651	-3.29116	-1.47288
DYNC1I2	ENSG00000077380.15	0.00105444	0.0216009	0.599582	3.52599	3.28834	-1.48451
RNF40	ENSG00000103549.21	0.00105555	0.0216009	-0.515212	5.61638	-3.28804	-1.49221
IL1RN	ENSG00000136689.18	0.00105397	0.0216009	-1.90357	5.70322	-3.28847	-1.48311
CDC6	ENSG00000094804.10	0.00106238	0.0217094	-3.17807	-0.505777	-3.2862	-0.974788
PPP2CB	ENSG00000104695.12	0.00107388	0.0218328	0.589988	2.55148	3.28312	-1.46941
ETFA	ENSG00000140374.15	0.00107455	0.0218328	0.605783	4.0771	3.28294	-1.50982
GRINA	ENSG00000178719.16	0.00107303	0.0218328	-0.918897	8.20571	-3.28335	-1.45458
KCNJ2-AS1	ENSG00000267365.1	0.00107314	0.0218328	-2.83256	-0.120647	-3.28332	-0.953927
HBQ1	ENSG00000086506.2	0.0010859	0.0220007	-1.40911	3.92521	-3.27994	-1.43221
AC116366.2	ENSG00000238160.1	0.00108563	0.0220007	-3.41024	-0.746281	-3.28001	-1.02898
VDAC3	ENSG00000078668.13	0.00109057	0.0220638	0.512668	4.01214	3.27871	-1.52493
RECQL	ENSG00000004700.15	0.00110032	0.0221042	0.54296	2.90959	3.27616	-1.49733
NDE1	ENSG00000072864.14	0.00109757	0.0221042	-0.881909	4.66913	-3.27688	-1.53193
MTMR3	ENSG00000100330.15	0.00109881	0.0221042	-0.640356	7.21998	-3.27655	-1.49627
IRF2BP2	ENSG00000168264.10	0.00109573	0.0221042	-0.90413	5.38445	-3.27736	-1.53565
AC090114.2	ENSG00000273270.1	0.00109501	0.0221042	0.843105	0.768261	3.27755	-1.33747
RBM17	ENSG00000134453.15	0.00110325	0.0221318	-0.524176	4.17401	-3.2754	-1.52769
MEPCE	ENSG00000146834.13	0.00111025	0.0221786	0.540616	4.35184	3.27358	-1.54009
HNRNPH1	ENSG00000169045.17	0.00110919	0.0221786	-0.595632	6.17227	-3.27386	-1.5204
AGPAT1	ENSG00000204310.12	0.001108	0.0221786	0.641102	5.0601	3.27417	-1.52311
TNS2	ENSG00000111077.17	0.00111195	0.0221813	1.43066	-0.487522	3.27315	-1.31203
ZNF234	ENSG00000263002.7	0.00111367	0.0221845	0.762507	-0.570057	3.2727	-1.29684
COL6A2	ENSG00000142173.14	0.0011208	0.0222643	1.13177	3.77326	3.27087	-1.54625
H2BFS_2	ENSG00000234289.5	0.0011203	0.0222643	-6.55452	-1.19852	-3.271	-1.12052
KTI12	ENSG00000198841.3	0.00112489	0.0223144	-0.765702	0.499205	-3.26983	-1.21196
CTRB2	ENSG00000168928.12	0.00112792	0.0223436	-3.63038	-3.22162	-3.26905	-1.12674
AC005261.1	ENSG00000268205.1	0.00114085	0.0225682	0.564584	1.92557	3.26578	-1.49735
RNF11	ENSG00000123091.4	0.00115709	0.0228578	0.752927	4.56559	3.26172	-1.57811
JUNB	ENSG00000171223.5	0.00116595	0.023001	-0.981591	8.22804	-3.25953	-1.5315
MICALL1	ENSG00000100139.13	0.0011696	0.0230192	-0.881482	2.63561	-3.25863	-1.44605
HIST1H2BJ	ENSG00000124635.8	0.00117011	0.0230192	1.06924	1.63091	3.2585	-1.53758
TST	ENSG00000128311.13	0.00117313	0.0230467	0.992571	2.61987	3.25776	-1.58147
LRRC59	ENSG00000108829.9	0.00118149	0.023093	-0.634432	4.06735	-3.25572	-1.58869
KCNJ2	ENSG00000123700.4	0.00117801	0.023093	-1.58818	3.30476	-3.25657	-1.47758
TM2D2	ENSG00000169490.16	0.00118197	0.023093	0.528325	2.24268	3.2556	-1.53908
AC027319.1	ENSG00000267484.1	0.00117889	0.023093	-1.10053	2.33229	-3.25635	-1.33916
AC011979.1	ENSG00000239470.3	0.00120524	0.0235153	-3.52179	0.333404	-3.24998	-1.10635
SLCO4C1	ENSG00000173930.8	0.00120892	0.0235549	1.06349	2.47753	3.2491	-1.59551
SCO2_2	ENSG00000284194.1	0.0012132	0.0236061	-1.03341	4.70033	-3.24808	-1.61768
KAT7	ENSG00000136504.11	0.00121559	0.0236203	-0.529237	4.39491	-3.24751	-1.62266
THEMIS2	ENSG00000130775.15	0.00122019	0.0236292	-0.793529	7.86131	-3.24642	-1.57376
SLC12A6	ENSG00000140199.11	0.00122016	0.0236292	-0.617136	6.05338	-3.24643	-1.61956
IGFBP7	ENSG00000163453.11	0.00122103	0.0236292	1.26373	3.29089	3.24622	-1.6212
POLR2D	ENSG00000144231.10	0.00122936	0.0237582	-0.556406	2.28428	-3.24426	-1.48974
AL021707.3	ENSG00000230149.2	0.00123961	0.0239237	-5.97209	-0.828523	-3.24186	-1.19614
SF3B5	ENSG00000169976.6	0.00124183	0.0239343	-0.560444	4.18463	-3.24134	-1.63589
GCLM	ENSG00000023909.9	0.0012465	0.0239917	0.826137	2.71383	3.24026	-1.62337
COL1A1	ENSG00000108821.13	0.00125267	0.0240425	2.09628	-0.615868	3.23883	-1.52524
TLK1	ENSG00000198586.13	0.0012542	0.0240425	0.630906	3.56392	3.23848	-1.64996
RPL23AP87	ENSG00000232938.2	0.00125317	0.0240425	-5.00889	-1.15539	-3.23872	-1.20492
SH3BGRL	ENSG00000131171.12	0.00126233	0.0241334	0.868362	5.95413	3.23661	-1.62069
AC215522.2	ENSG00000282572.2	0.00126101	0.0241334	-6.66898	2.76665	-3.23691	-1.18599
LLCFC1	ENSG00000165131.6	0.0012648	0.0241482	-4.84891	-2.37595	-3.23604	-1.21253
CTPS1	ENSG00000171793.14	0.00127182	0.0242172	-0.814086	2.02869	-3.23444	-1.44949
DNAH17	ENSG00000187775.16	0.00127125	0.0242172	-2.95703	3.36868	-3.23457	-1.18269
AC004552.1	ENSG00000225071.1	0.00128997	0.02453	-5.78925	-0.936224	-3.23034	-1.22623
CHURC1	ENSG00000258289.8	0.00130032	0.024694	1.04944	3.81701	3.22802	-1.67946
HSH2D	ENSG00000196684.12	0.00130595	0.0247678	-0.864341	5.5348	-3.22677	-1.68748
HAL	ENSG00000084110.10	0.00130991	0.0247769	-1.48284	4.94069	-3.22589	-1.66904
DEDD2	ENSG00000160570.13	0.00130983	0.0247769	-0.895555	6.32594	-3.2259	-1.68227
TSPOAP1-AS1	ENSG00000265148.5	0.00131437	0.0248284	0.640404	2.68763	3.2249	-1.66813
PPP1R15A	ENSG00000087074.7	0.00133083	0.0250927	-1.16664	7.28006	-3.22129	-1.68024
AC010335.1	ENSG00000268199.2	0.00133189	0.0250927	-2.44855	1.64398	-3.22106	-1.12087
GTF2IP13	ENSG00000272556.2	0.00133921	0.0251973	-2.18826	4.24304	-3.21946	-1.49689
BRPF3	ENSG00000096070.19	0.00134294	0.0252136	-0.850181	3.36642	-3.21865	-1.64843
ZNF530	ENSG00000183647.10	0.00134362	0.0252136	0.702666	-0.686591	3.21851	-1.36329
GSK3A	ENSG00000105723.11	0.00134755	0.025221	-0.539566	5.71424	-3.21766	-1.71632
VAMP4	ENSG00000117533.14	0.0013459	0.025221	0.534281	2.32092	3.21801	-1.66093
RPA1	ENSG00000132383.11	0.00135027	0.0252387	0.66133	3.78409	3.21707	-1.71819
SUCLA2	ENSG00000136143.15	0.00135526	0.0252987	0.442315	1.47177	3.216	-1.59642
VTA1	ENSG00000009844.15	0.00136187	0.0253558	0.504225	2.68442	3.21458	-1.68244
AC025165.2	ENSG00000257342.1	0.00136019	0.0253558	-0.630388	5.01396	-3.21494	-1.73476
ZNF561	ENSG00000171469.10	0.00136507	0.0253821	0.562227	1.90862	3.2139	-1.63177
TMEM131L	ENSG00000121210.15	0.00137231	0.0254503	-0.632037	4.99369	-3.21236	-1.73883
TTC8	ENSG00000165533.18	0.00137067	0.0254503	1.09598	-0.888397	3.21271	-1.38049
PBX2	ENSG00000204304.11	0.0013809	0.0255763	-0.502752	6.53122	-3.21054	-1.71674
ARHGAP6	ENSG00000047648.21	0.00139471	0.025765	1.11978	-0.571501	3.20764	-1.40227
TMEM91	ENSG00000142046.14	0.00139343	0.025765	0.736611	4.97278	3.20791	-1.73731
ENPP4	ENSG00000001561.6	0.00140414	0.0258472	0.828157	1.20039	3.20567	-1.62121
CYP1B1	ENSG00000138061.11	0.0014046	0.0258472	1.71449	3.8007	3.20558	-1.74651
FCHSD1	ENSG00000197948.10	0.0014026	0.0258472	-0.583811	5.16551	-3.206	-1.75526
SAMM50	ENSG00000100347.14	0.00141016	0.0259161	-0.673992	2.91859	-3.20443	-1.65941
HSPA1L	ENSG00000204390.9	0.00141423	0.0259573	1.1007	1.32778	3.20359	-1.68333
KIAA1614-AS1	ENSG00000232586.1	0.00141811	0.025995	1.33852	-1.48485	3.20279	-1.36406
SMIM14	ENSG00000163683.11	0.00142328	0.0260258	0.754514	3.0312	3.20172	-1.74744
NTNG2	ENSG00000196358.10	0.00142357	0.0260258	-1.29462	5.06585	-3.20166	-1.7726
AC127502.2	ENSG00000270055.1	0.00142527	0.0260258	0.917749	2.75565	3.20132	-1.75626
ARHGEF39	ENSG00000137135.17	0.00144417	0.0263372	0.596655	2.73068	3.19746	-1.77083
TSPAN9	ENSG00000011105.13	0.00145635	0.0264789	1.07186	1.38361	3.19501	-1.70881
MYLK	ENSG00000065534.18	0.00145928	0.0264789	1.146	1.54616	3.19442	-1.71508
CLK3	ENSG00000179335.18	0.00145455	0.0264789	-0.568136	6.3037	-3.19537	-1.77238
IGKV1-27	ENSG00000244575.3	0.00145938	0.0264789	0.95139	-0.0514772	3.1944	-1.73976
KMT5A	ENSG00000183955.12	0.00147401	0.0267104	-0.675494	3.6145	-3.19148	-1.75812
SEPT7P2	ENSG00000214765.8	0.00151023	0.0273319	-0.806632	0.90971	-3.18437	-1.43183
ERCC6	ENSG00000225830.12	0.00151923	0.02746	-0.653146	1.59499	-3.18262	-1.56395
PILRA	ENSG00000085514.15	0.00152286	0.0274869	-1.06207	6.0249	-3.18192	-1.82796
CEP295NL	ENSG00000178404.9	0.00152458	0.0274869	-3.05226	1.44267	-3.18159	-1.23276
ZKSCAN2	ENSG00000155592.15	0.00152798	0.0275133	-1.4357	-0.864502	-3.18094	-1.2219
ZDHHC3	ENSG00000163812.13	0.00153577	0.0276187	-0.653967	5.6175	-3.17944	-1.84129
FAM13A-AS1	ENSG00000248019.2	0.00154214	0.0276983	-0.862014	4.18896	-3.17823	-1.81266
SLFN12	ENSG00000172123.12	0.00155181	0.0278018	0.993203	0.492131	3.17639	-1.6755
SDCBP2-AS1	ENSG00000234684.6	0.00155056	0.0278018	0.831613	-0.639448	3.17663	-1.56889
IRAK4	ENSG00000198001.13	0.00155464	0.0278175	0.534462	4.71834	3.17585	-1.84329
RBM47	ENSG00000163694.14	0.00155711	0.0278268	-0.976032	4.66261	-3.17539	-1.83146
PLEKHH3	ENSG00000068137.14	0.00156763	0.0279097	1.25098	-0.655093	3.17341	-1.52516
C9orf64	ENSG00000165118.14	0.00156666	0.0279097	1.17807	-0.0836134	3.17359	-1.43805
AL357033.4	ENSG00000277496.1	0.00156419	0.0279097	1.17626	1.286	3.17405	-1.77646
IGFBP2	ENSG00000115457.9	0.00157745	0.0280495	1.80443	0.231166	3.17157	-1.72922
KRIT1	ENSG00000001631.15	0.00158735	0.0281179	0.498526	1.33527	3.16973	-1.73559
DLGAP5	ENSG00000126787.12	0.00159315	0.0281179	-3.9675	-0.421119	-3.16865	-1.3835
UBL7	ENSG00000138629.15	0.00159143	0.0281179	-0.650496	4.82444	-3.16897	-1.8742
COL6A3	ENSG00000163359.15	0.00158543	0.0281179	1.46814	0.084004	3.17008	-1.71572
AC139495.1	ENSG00000248477.6	0.00158956	0.0281179	-3.36265	3.89622	-3.16932	-1.37498
ZNF345	ENSG00000251247.10	0.00158747	0.0281179	0.636635	-0.574283	3.16971	-1.53848
TIMP3	ENSG00000100234.11	0.00160142	0.0281438	2.0501	-0.274526	3.16713	-1.73911
MEGF9	ENSG00000106780.8	0.00160206	0.0281438	-0.820467	6.31062	-3.16701	-1.87005
RNF175	ENSG00000145428.14	0.00160252	0.0281438	-1.24469	1.91918	-3.16693	-1.54059
SMIM7	ENSG00000214046.8	0.00160117	0.0281438	0.428066	3.46433	3.16717	-1.86803
XAB2	ENSG00000076924.11	0.00161354	0.0282546	-0.444854	4.96277	-3.16491	-1.88729
MPHOSPH10	ENSG00000124383.8	0.00161457	0.0282546	-0.667421	1.35624	-3.16472	-1.6201
BNC2	ENSG00000173068.17	0.00161676	0.0282546	1.22643	-1.2306	3.16432	-1.54696
LILRA5	ENSG00000187116.13	0.00161662	0.0282546	-1.19573	7.95883	-3.16434	-1.84606
SKAP2	ENSG00000005020.12	0.00162523	0.0283679	0.884136	5.6835	3.16278	-1.85948
KARS	ENSG00000065427.14	0.00163418	0.0283849	-0.411336	5.0476	-3.16116	-1.89266
MEFV	ENSG00000103313.12	0.00163243	0.0283849	-1.00732	6.22977	-3.16147	-1.89004
MPLKIP	ENSG00000168303.7	0.00163225	0.0283849	0.573333	2.25098	3.1615	-1.83808
MAFF	ENSG00000185022.11	0.00163271	0.0283849	-1.23786	3.14345	-3.16142	-1.74672
NUTF2	ENSG00000102898.11	0.00163964	0.0283983	0.438039	3.87193	3.16017	-1.89812
DNAJB4	ENSG00000162616.8	0.00163876	0.0283983	1.23104	0.142243	3.16033	-1.70199
NAPA-AS1	ENSG00000268061.5	0.00164093	0.0283983	-2.16175	0.488308	-3.15994	-1.28211
PPP1R3B	ENSG00000173281.4	0.00164564	0.0284451	-1.02897	5.67855	-3.15909	-1.90529
RARA-AS1	ENSG00000265666.1	0.00164843	0.028459	-1.13919	3.19383	-3.15859	-1.75947
DR1	ENSG00000117505.12	0.00166637	0.0287337	0.535675	4.35417	3.15539	-1.90607
NUDCD1	ENSG00000120526.10	0.00167995	0.028933	0.685935	-0.45929	3.15299	-1.64911
NAA35	ENSG00000135040.15	0.00168972	0.0290661	-1.06289	0.586963	-3.15128	-1.37857
MAP3K3	ENSG00000198909.7	0.00169294	0.0290864	-0.461572	6.61662	-3.15071	-1.90156
TLR5	ENSG00000187554.12	0.00169976	0.0291682	1.21318	4.68015	3.14952	-1.91226
ZNF260	ENSG00000254004.6	0.00170237	0.0291779	0.584462	-0.278151	3.14907	-1.64633
ATP6V0E1	ENSG00000113732.8	0.00170816	0.0292068	0.658732	7.22849	3.14806	-1.85442
RCHY1	ENSG00000163743.13	0.00170696	0.0292068	0.577563	2.78521	3.14827	-1.90428
SLC6A6	ENSG00000131389.17	0.00171742	0.0293026	-0.822819	7.53419	-3.14646	-1.89983
TTC9C	ENSG00000162222.13	0.00171787	0.0293026	0.668985	2.09332	3.14638	-1.86868
EIF5A	ENSG00000132507.17	0.00173017	0.0294418	-0.522426	6.29187	-3.14427	-1.9255
ARL8A	ENSG00000143862.7	0.00172912	0.0294418	-0.605332	5.59111	-3.14445	-1.94992
RFTN1	ENSG00000131378.13	0.00173257	0.0294474	0.645208	3.51045	3.14386	-1.94398
YBX3	ENSG00000060138.12	0.00174932	0.0294867	-1.2638	7.15644	-3.14101	-1.94729
LAMC1	ENSG00000135862.5	0.00173715	0.0294867	1.1925	1.14389	3.14308	-1.88763
CCDC65	ENSG00000139537.10	0.00174768	0.0294867	0.776769	-0.677558	3.14128	-1.63764
IGFBP4	ENSG00000141753.6	0.00174937	0.0294867	1.37487	1.58978	3.141	-1.93606
TNFAIP8	ENSG00000145779.7	0.00173984	0.0294867	0.612121	4.41975	3.14262	-1.94392
PGM2L1	ENSG00000165434.7	0.00174445	0.0294867	0.804794	1.21298	3.14183	-1.83552
SLFN11	ENSG00000172716.16	0.00174539	0.0294867	0.923842	3.44942	3.14167	-1.93686
AC068473.5	ENSG00000274828.1	0.00175485	0.0295442	0.891552	-0.800468	3.14007	-1.5693
AC135457.1	ENSG00000272742.1	0.00175922	0.0295827	0.695875	2.8399	3.13933	-1.93787
CD160	ENSG00000117281.15	0.00176349	0.0296016	1.14006	1.13155	3.13861	-1.87783
CCL5	ENSG00000271503.5	0.0017645	0.0296016	1.11909	7.1979	3.13844	-1.86262
AC023818.1	ENSG00000280067.1	0.00176942	0.0296493	-1.59286	-0.535746	-3.13761	-1.3463
MEF2A	ENSG00000068305.17	0.00177702	0.0297416	0.76731	4.82277	3.13634	-1.96285
2023-09-11	ENSG00000138758.11	0.00178991	0.0299221	0.617117	2.00251	3.13419	-1.92732
XPR1	ENSG00000143324.13	0.00181815	0.0303586	-0.581821	2.55907	-3.12954	-1.82517
ITPK1	ENSG00000100605.16	0.00182673	0.0304029	-0.703426	6.20604	-3.12813	-1.98308
FLT3	ENSG00000122025.14	0.0018272	0.0304029	1.75742	1.85979	3.12806	-1.98806
R3HDM4	ENSG00000198858.9	0.00182648	0.0304029	-0.702287	9.04948	-3.12817	-1.90416
PANK3	ENSG00000120137.6	0.00183445	0.0304583	0.530007	2.77995	3.12688	-1.96219
APOBEC3B	ENSG00000179750.15	0.00183695	0.0304583	-1.76337	3.37665	-3.12647	-1.81507
AC106886.2	ENSG00000260899.1	0.00183692	0.0304583	-1.88547	0.695184	-3.12648	-1.41866
AP5M1	ENSG00000053770.11	0.00185038	0.0305978	0.463632	2.61818	3.1243	-1.94305
ZMAT3	ENSG00000172667.10	0.00185026	0.0305978	0.641912	2.39686	3.12432	-1.95547
ZKSCAN5	ENSG00000196652.11	0.00185181	0.0305978	-0.581765	1.69405	-3.12407	-1.75708
RASSF2	ENSG00000101265.15	0.00186531	0.0307139	-0.652864	7.84699	-3.12191	-1.95931
MYO1F	ENSG00000142347.17	0.00186414	0.0307139	-0.563258	9.27239	-3.12209	-1.90034
GPD1L	ENSG00000152642.10	0.00186286	0.0307139	0.537802	1.82981	3.1223	-1.93385
PIK3R5	ENSG00000141506.13	0.00187113	0.0307743	-0.802832	6.71888	-3.12098	-1.99452
LTBP1	ENSG00000049323.15	0.00187896	0.030835	1.05675	0.6526	3.11973	-1.8324
HNRNPL	ENSG00000104824.17	0.00187963	0.030835	-0.434314	6.83701	-3.11962	-1.98303
COPB2	ENSG00000184432.9	0.00188132	0.030835	0.615357	4.84858	3.11936	-2.01018
LRWD1	ENSG00000161036.12	0.0018861	0.0308779	-0.954874	4.26223	-3.1186	-2.01392
MCTS1	ENSG00000232119.7	0.00190344	0.031126	0.69182	2.4464	3.11587	-2.00039
RDX	ENSG00000137710.15	0.00191729	0.0312686	0.628148	1.44647	3.1137	-1.93166
ZNF438	ENSG00000183621.15	0.00191875	0.0312686	-1.00099	4.27798	-3.11347	-2.01209
CICP23	ENSG00000270921.1	0.00191453	0.0312686	-6.37613	-0.563195	-3.11413	-1.5207
NUDT17	ENSG00000186364.11	0.00192719	0.0313703	0.50183	0.553544	3.11216	-1.83686
WRNIP1	ENSG00000124535.15	0.00193023	0.0313838	0.447998	2.87753	3.11169	-2.02019
SLC24A3	ENSG00000185052.11	0.00194624	0.0316081	0.988418	0.172553	3.10922	-1.80589
RNF170	ENSG00000120925.15	0.00195371	0.0316933	0.638303	1.04932	3.10807	-1.88525
POFUT2	ENSG00000186866.16	0.0019571	0.0317015	-0.560952	3.72221	-3.10755	-2.03175
LY6G6F	ENSG00000204424.9	0.00195867	0.0317015	1.21306	0.993975	3.10731	-1.93596
KIAA0825	ENSG00000185261.14	0.00196224	0.0317232	-4.11549	-0.184355	-3.10677	-1.46961
DOK1	ENSG00000115325.13	0.00196731	0.0317523	0.611732	4.42532	3.10599	-2.06095
DCAF5	ENSG00000139990.17	0.0019685	0.0317523	-0.445434	4.74012	-3.10581	-2.06559
AC087343.1	ENSG00000243181.2	0.00197301	0.0317892	-3.70202	-0.91441	-3.10513	-1.5435
KLRB1	ENSG00000111796.3	0.00198855	0.0318925	1.11134	3.20862	3.10278	-2.07379
KDM4B	ENSG00000127663.14	0.00199063	0.0318925	0.541719	5.95886	3.10246	-2.03929
SPATA2	ENSG00000158480.10	0.00198194	0.0318925	-0.643077	2.40147	-3.10377	-1.90612
NUDT16P1	ENSG00000246082.2	0.00198545	0.0318925	2.18618	-0.523117	3.10324	-1.60553
RALY-AS1	ENSG00000285230.1	0.00199036	0.0318925	-2.25673	-0.83899	-3.1025	-1.48219
WHAMMP3	ENSG00000276141.4	0.00200291	0.0320532	0.653851	0.888858	3.10062	-1.91034
CASTOR2	ENSG00000274070.1	0.00201888	0.0322726	-4.10269	-1.04631	-3.09823	-1.56047
LPCAT2	ENSG00000087253.12	0.00203185	0.0324247	-0.783431	4.85567	-3.09631	-2.08347
CACUL1	ENSG00000151893.14	0.00203295	0.0324247	-0.606524	4.72734	-3.09615	-2.09143
GOPC	ENSG00000047932.13	0.00204058	0.03251	0.487602	1.75344	3.09502	-1.99808
AC026877.1	ENSG00000240809.1	0.00204416	0.0325307	-4.34776	-2.10624	-3.0945	-1.57016
ANKRD42	ENSG00000137494.13	0.00205565	0.0326648	-1.02063	0.605027	-3.09281	-1.64812
AL691432.2	ENSG00000272106.1	0.00205717	0.0326648	-0.912908	0.620364	-3.09259	-1.6431
ENO3	ENSG00000108515.17	0.002064	0.0327368	1.23285	2.54448	3.09159	-2.10257
C3orf86	ENSG00000225873.4	0.00208299	0.0330012	-1.27264	4.24958	-3.08884	-2.07718
RIC8A	ENSG00000177963.14	0.00209106	0.0330921	-0.644761	5.14766	-3.08768	-2.11537
RILP	ENSG00000167705.11	0.00209637	0.0331393	-1.21295	3.8235	-3.08691	-2.02925
PRSS23	ENSG00000150687.11	0.00210599	0.0331867	1.20763	1.39439	3.08553	-2.06442
FAM43A	ENSG00000185112.5	0.00210635	0.0331867	1.13063	0.50783	3.08548	-1.98079
PLEKHM1P1	ENSG00000214176.9	0.00210602	0.0331867	-0.699592	5.46264	-3.08553	-2.12804
TNS3	ENSG00000136205.16	0.00211316	0.0332572	0.96385	2.22573	3.08451	-2.09385
CALCOCO2	ENSG00000136436.14	0.00212127	0.033348	-0.526534	5.40741	-3.08336	-2.13138
NUP214	ENSG00000126883.16	0.00213404	0.0335117	-0.509831	5.55671	-3.08155	-2.13375
KXD1	ENSG00000105700.10	0.0021497	0.0337204	-0.458271	5.03676	-3.07934	-2.14473
RNF24	ENSG00000101236.16	0.00216527	0.0339273	-0.853165	7.12914	-3.07716	-2.12176
CMTR1	ENSG00000137200.12	0.00216928	0.0339528	-0.590804	4.05853	-3.07661	-2.13688
EGR3	ENSG00000179388.8	0.00217439	0.0339955	1.60831	-0.157003	3.07589	-1.94886
CA2	ENSG00000104267.9	0.00217687	0.033997	1.13704	3.34395	3.07555	-2.15954
ACRBP	ENSG00000111644.7	0.00218284	0.0340527	0.885729	2.74287	3.07472	-2.15322
ARHGAP5	ENSG00000100852.12	0.00224031	0.0347968	-0.740397	1.12638	-3.06687	-1.86082
CARD6	ENSG00000132357.13	0.00223485	0.0347968	1.22582	3.36142	3.0676	-2.17496
PIP4P2	ENSG00000155099.7	0.00224028	0.0347968	0.715484	4.1265	3.06687	-2.18424
CYP2D7	ENSG00000205702.10	0.00224022	0.0347968	-1.52132	0.878934	-3.06688	-1.57141
AMPD2	ENSG00000116337.15	0.00225672	0.0350137	-0.890844	6.70698	-3.06466	-2.17152
G0S2	ENSG00000123689.5	0.00227011	0.0350584	-2.0527	4.98036	-3.06286	-2.08193
COMMD8	ENSG00000169019.10	0.00227192	0.0350584	0.843322	1.15281	3.06262	-2.06022
C8orf33	ENSG00000182307.13	0.00226513	0.0350584	-0.48362	2.26558	-3.06353	-2.05146
TRGV10	ENSG00000211694.2	0.00226463	0.0350584	0.989501	-0.159165	3.0636	-1.92633
SOD2_2	ENSG00000285441.1	0.00226951	0.0350584	-1.36965	7.02423	-3.06294	-2.18206
AC093157.1	ENSG00000233184.6	0.00227888	0.0351278	1.03648	0.599428	3.0617	-1.95998
XK	ENSG00000047597.6	0.00228509	0.0351855	0.959277	2.10025	3.06087	-2.12434
PLCD1	ENSG00000187091.13	0.00229257	0.0352626	-0.780715	2.84162	-3.05988	-2.09611
MBNL1	ENSG00000152601.17	0.00229716	0.035295	0.729044	6.02266	3.05927	-2.16561
YIPF4	ENSG00000119820.10	0.00230527	0.0353814	0.65575	4.25478	3.0582	-2.20487
TTC33	ENSG00000113638.13	0.00232838	0.0356592	0.646029	0.52841	3.05518	-1.95148
LRRC8D	ENSG00000171492.14	0.00232733	0.0356592	0.559461	3.01025	3.05531	-2.18782
SLC38A2	ENSG00000134294.13	0.00234365	0.0357593	0.856902	5.19258	3.05319	-2.2002
RBP4	ENSG00000138207.13	0.00234496	0.0357593	-5.85068	-0.821626	-3.05302	-1.67165
CTRL	ENSG00000141086.17	0.00234126	0.0357593	-0.862388	2.58146	-3.0535	-2.09553
POLG2	ENSG00000256525.6	0.00234223	0.0357593	-0.909456	1.12353	-3.05337	-1.6711
WASHC2C	ENSG00000172661.18	0.002348	0.0357674	-0.657672	5.21485	-3.05263	-2.22431
HOMEZ	ENSG00000215271.7	0.00235974	0.0359078	0.750886	1.05351	3.05111	-2.06392
ACSS3	ENSG00000111058.7	0.00236742	0.0359863	-3.17355	-1.05436	-3.05012	-1.67875
CA1	ENSG00000133742.13	0.00237202	0.0360178	-1.88667	5.14153	-3.04953	-2.19355
EHD2	ENSG00000024422.11	0.00237829	0.0360746	1.26525	-0.207627	3.04873	-1.9658
NFKBIB	ENSG00000104825.16	0.00239258	0.0360966	-0.600104	3.85684	-3.04691	-2.22456
TMEM127	ENSG00000135956.8	0.00239748	0.0360966	-0.614929	6.28777	-3.04628	-2.22845
LY6E	ENSG00000160932.10	0.002387	0.0360966	-1.40726	5.26348	-3.04762	-2.23456
TNFAIP8L2	ENSG00000163154.5	0.00238907	0.0360966	0.806774	3.88146	3.04735	-2.22419
NR1D2	ENSG00000174738.12	0.00239089	0.0360966	-0.774225	1.64498	-3.04712	-2.0485
MYZAP	ENSG00000263155.5	0.00239572	0.0360966	1.34213	-0.454388	3.04651	-1.93306
AC067968.1	ENSG00000267022.1	0.00238778	0.0360966	-1.50112	-1.06014	-3.04752	-1.59552
SLC6A8	ENSG00000130821.15	0.00241004	0.0362473	-1.17856	4.21138	-3.04469	-2.18028
YWHAE	ENSG00000108953.16	0.00245074	0.0365124	0.428805	5.71788	3.03959	-2.23658
THBS1	ENSG00000137801.10	0.00244393	0.0365124	1.70657	6.27074	3.04044	-2.18398
UTP4	ENSG00000141076.17	0.00243882	0.0365124	-0.710977	2.12103	-3.04108	-2.09326
SCOC	ENSG00000153130.17	0.0024427	0.0365124	0.725628	0.374451	3.04059	-2.05216
ZDHHC7	ENSG00000153786.12	0.00244808	0.0365124	-0.477026	5.43787	-3.03992	-2.25852
AMIGO3	ENSG00000176020.8	0.00244886	0.0365124	-0.85025	0.741925	-3.03982	-1.91729
ITPRIPL1	ENSG00000198885.9	0.0024317	0.0365124	0.797524	1.04674	3.04197	-2.15099
BAIAP2-DT	ENSG00000226137.5	0.0024362	0.0365124	0.870538	1.6666	3.04141	-2.16217
AL139099.1	ENSG00000258377.1	0.00243511	0.0365124	0.654221	2.19174	3.04154	-2.18594
SRM	ENSG00000116649.9	0.00245824	0.036586	-0.646517	3.05633	-3.03866	-2.21247
NCF2	ENSG00000116701.14	0.00247858	0.0368117	-0.785081	8.80251	-3.03614	-2.18826
AC025283.3	ENSG00000285329.1	0.00247603	0.0368117	-2.42542	-1.43383	-3.03646	-1.67681
KEL	ENSG00000197993.8	0.00250663	0.0371895	-2.82271	1.92004	-3.03271	-1.66646
MBOAT7	ENSG00000125505.16	0.00252528	0.0373884	-0.740225	8.18624	-3.03044	-2.22257
2023-09-02	ENSG00000168385.17	0.00252477	0.0373884	0.454096	5.62455	3.0305	-2.2651
HSPE1	ENSG00000115541.10	0.00253555	0.0373963	1.08561	3.10043	3.0292	-2.29937
GLUL	ENSG00000135821.18	0.00253632	0.0373963	-0.930105	9.22505	-3.02911	-2.20257
LMTK2	ENSG00000164715.5	0.00252876	0.0373963	-0.959799	3.58457	-3.03002	-2.22192
PLXNB3	ENSG00000198753.11	0.00253116	0.0373963	1.28656	-0.750828	3.02973	-1.92541
ANPEP	ENSG00000166825.13	0.00254112	0.0374283	-1.07027	7.59378	-3.02853	-2.25529
HENMT1	ENSG00000162639.15	0.00254567	0.0374566	0.776167	2.30734	3.02798	-2.24244
ME3	ENSG00000151376.16	0.00254946	0.0374737	-1.99925	-0.803949	-3.02753	-1.64918
USP42	ENSG00000106346.11	0.00255805	0.037498	-0.631284	1.628	-3.0265	-2.06202
TCTA	ENSG00000145022.4	0.00256155	0.037498	0.620233	3.95375	3.02608	-2.30152
CDYL	ENSG00000153046.17	0.00256165	0.037498	-0.56112	2.28071	-3.02607	-2.12828
CDK12	ENSG00000167258.13	0.00256114	0.037498	-0.594156	4.32052	-3.02613	-2.29688
KLF1	ENSG00000105610.5	0.00256558	0.037517	-1.82355	3.31094	-3.0256	-2.06203
RNASET2	ENSG00000026297.15	0.00257755	0.0376533	-0.648553	7.60559	-3.02417	-2.25533
DNM3	ENSG00000197959.13	0.00258049	0.0376577	0.868738	-0.393948	3.02383	-1.95876
FBXO7	ENSG00000100225.17	0.00258755	0.0376775	-0.847433	7.92701	-3.02299	-2.26925
SLC39A14	ENSG00000104635.13	0.00259243	0.0376775	0.992731	-0.42185	3.02241	-2.11976
CEBPD	ENSG00000221869.4	0.00259129	0.0376775	0.953032	6.68845	3.02255	-2.24662
Z83844.3	ENSG00000285304.1	0.00258641	0.0376775	-0.771947	5.07683	-3.02312	-2.31064
AL049840.2	ENSG00000269910.1	0.00261111	0.0379103	-3.17471	-0.847468	-3.02021	-1.72527
SLC38A5	ENSG00000017483.14	0.00262967	0.0381046	-1.2931	4.59033	-3.01804	-2.30647
CCDC137	ENSG00000185298.12	0.00263252	0.0381046	-0.489837	2.76258	-3.01771	-2.23529
PFN1P1	ENSG00000233328.3	0.00263017	0.0381046	-3.68531	-0.940763	-3.01798	-1.7504
F11R	ENSG00000158769.17	0.00263919	0.0381624	0.665135	5.60779	3.01693	-2.3019
SLC35F2	ENSG00000110660.14	0.00265347	0.0383299	-0.799182	-0.259589	-3.01527	-1.84367
OSM	ENSG00000099985.3	0.00266717	0.0383329	-1.78726	4.7683	-3.01369	-2.2765
DPM2	ENSG00000136908.17	0.0026663	0.0383329	-0.718223	4.47719	-3.01379	-2.33422
AMIGO2	ENSG00000139211.6	0.00266485	0.0383329	0.58458	0.682881	3.01396	-2.1378
PHKG2	ENSG00000156873.15	0.00266637	0.0383329	-0.453651	4.4208	-3.01378	-2.33644
DDX11L1	ENSG00000223972.5	0.00266982	0.0383329	1.4332	1.10763	3.01339	-2.24201
AC010422.6	ENSG00000269693.1	0.00266101	0.0383329	0.524438	1.87535	3.0144	-2.24026
RNF10	ENSG00000022840.15	0.00268337	0.0384886	-1.04006	8.47885	-3.01183	-2.2868
WDR41	ENSG00000164253.13	0.00269896	0.0386733	0.503177	2.50763	3.01005	-2.29997
WDR76	ENSG00000092470.11	0.00270305	0.038693	-1.37437	0.348683	-3.00959	-1.73802
PVRIG	ENSG00000213413.2	0.00270662	0.0387052	0.838427	3.62963	3.00918	-2.34707
YWHAH	ENSG00000128245.14	0.0027107	0.0387247	0.769142	5.22376	3.00872	-2.33111
LRIF1	ENSG00000121931.15	0.00271389	0.0387315	0.700154	1.83096	3.00836	-2.25889
FNDC3B	ENSG00000075420.12	0.00271697	0.0387366	-0.843854	4.73495	-3.00801	-2.35347
UHMK1	ENSG00000152332.15	0.00272773	0.0388326	0.570917	4.48336	3.00679	-2.3457
AC009303.4	ENSG00000279227.1	0.00272916	0.0388326	-2.45306	1.25991	-3.00663	-1.77287
MANBAL	ENSG00000101363.12	0.0027442	0.0388487	0.527007	2.29458	3.00494	-2.31312
ZSWIM4	ENSG00000132003.9	0.0027436	0.0388487	-1.15659	1.20086	-3.00501	-1.93111
MDFIC	ENSG00000135272.10	0.00274604	0.0388487	0.65976	2.53011	3.00473	-2.32542
NPL	ENSG00000135838.13	0.00274625	0.0388487	-0.770449	5.61431	-3.00471	-2.3691
TKT	ENSG00000163931.15	0.00274247	0.0388487	-0.61626	9.19166	-3.00513	-2.25714
KCNE3	ENSG00000175538.10	0.00274665	0.0388487	0.911778	4.56776	3.00466	-2.35602
HAUS3	ENSG00000214367.7	0.00275329	0.0389039	-0.712771	1.20595	-3.00392	-2.11123
AL021546.1	ENSG00000111780.8	0.00276214	0.038977	-4.11022	-0.51039	-3.00293	-1.77717
LTA	ENSG00000226979.8	0.00276394	0.038977	-1.02076	0.824715	-3.00273	-2.07785
SWSAP1	ENSG00000173928.2	0.00277554	0.0391019	0.740699	0.21558	3.00144	-2.0722
CHRNA10	ENSG00000129749.3	0.00277875	0.0391085	0.876517	-0.014193	3.00108	-2.07236
VASP	ENSG00000125753.13	0.00278268	0.0391251	-0.647978	8.33256	-3.00065	-2.30365
CMAS	ENSG00000111726.12	0.00279222	0.0392087	0.569762	2.25473	2.99959	-2.31859
SEMA3F-AS1	ENSG00000235016.1	0.00279413	0.0392087	-0.834142	3.36299	-2.99938	-2.30414
TRNT1	ENSG00000072756.16	0.00281144	0.0392197	0.479924	1.31374	2.99748	-2.23678
ARL8B	ENSG00000134108.12	0.00281116	0.0392197	0.550677	4.49247	2.99751	-2.38248
NAPRT	ENSG00000147813.15	0.00280536	0.0392197	-1.04458	5.36378	-2.99815	-2.39113
ASB6	ENSG00000148331.11	0.00280318	0.0392197	-0.410327	3.94109	-2.99839	-2.3695
SHROOM4	ENSG00000158352.15	0.00279804	0.0392197	1.18245	-1.27993	2.99895	-1.99296
BEND2	ENSG00000177324.13	0.00280901	0.0392197	1.2372	-0.792503	2.99775	-2.01288
TUBB1	ENSG00000101162.3	0.00281552	0.0392382	1.52969	4.81909	2.99703	-2.36172
TIA1	ENSG00000116001.15	0.00282453	0.0393253	0.53648	3.86043	2.99605	-2.37786
NAMPT	ENSG00000105835.11	0.00283417	0.0393826	-1.13172	9.78463	-2.99499	-2.2942
SEC14L1	ENSG00000129657.15	0.00283193	0.0393826	-0.891438	7.47264	-2.99524	-2.35605
LSMEM1	ENSG00000181016.9	0.0028602	0.0396669	1.24333	2.43259	2.99217	-2.3982
RANP1	ENSG00000236603.2	0.00285781	0.0396669	-1.34213	-0.880612	-2.99243	-1.77745
ANO6	ENSG00000177119.15	0.00289033	0.0400457	0.721327	3.30068	2.98893	-2.4029
UBE2V2	ENSG00000169139.11	0.00290294	0.0401813	0.581068	1.67769	2.98758	-2.31611
CCNK	ENSG00000090061.17	0.00291732	0.0402547	-0.563642	4.90584	-2.98606	-2.42439
MRPL19	ENSG00000115364.13	0.00291955	0.0402547	-0.631534	0.974371	-2.98582	-2.16101
C2orf88	ENSG00000187699.10	0.00291616	0.0402547	0.960721	2.18032	2.98618	-2.3747
FAM133B	ENSG00000234545.7	0.00291554	0.0402547	-0.536969	1.47045	-2.98624	-2.19977
UHRF1BP1L	ENSG00000111647.12	0.00293812	0.0403934	-0.846549	3.52473	-2.98386	-2.33914
SH2D1A	ENSG00000183918.16	0.0029373	0.0403934	0.810652	1.87343	2.98394	-2.37276
TRDC	ENSG00000211829.9	0.00293304	0.0403934	1.21924	2.48289	2.98439	-2.40754
TNXA	ENSG00000248290.1	0.00294404	0.0404359	1.12174	0.0967541	2.98323	-2.16747
AC073957.2	ENSG00000257607.1	0.00294786	0.0404493	-1.881	3.1218	-2.98283	-2.12777
AC093525.7	ENSG00000269937.1	0.00295909	0.0405643	-2.58423	-0.499835	-2.98165	-1.76305
TOPORS	ENSG00000197579.7	0.00297432	0.0406948	-0.93239	2.37748	-2.98006	-2.20149
AP001062.3	ENSG00000241728.5	0.00297216	0.0406948	-0.937527	-0.0193111	-2.98029	-1.92493
AC106028.3	ENSG00000260361.1	0.00298309	0.0407756	-3.66501	-1.12686	-2.97915	-1.84936
TMEM165	ENSG00000134851.12	0.00298613	0.040778	0.647584	3.2454	2.97883	-2.42604
SNAPC4	ENSG00000165684.4	0.00299548	0.0408665	-0.530367	2.6493	-2.97787	-2.32717
NXT1	ENSG00000132661.3	0.00300349	0.0409366	-0.967952	2.1222	-2.97704	-2.22597
SLC33A1	ENSG00000169359.14	0.00303374	0.0413093	0.421934	1.82192	2.97393	-2.35549
MRPL37	ENSG00000116221.15	0.00305497	0.0414626	-0.529361	3.45386	-2.97176	-2.42923
ZNF606	ENSG00000166704.11	0.00305697	0.0414626	0.723274	0.243666	2.97156	-2.1504
ZBTB4	ENSG00000174282.11	0.00305955	0.0414626	0.557222	4.44828	2.97129	-2.45577
PIM3	ENSG00000198355.4	0.00305903	0.0414626	-1.02925	6.01581	-2.97135	-2.46406
AL133415.1	ENSG00000234961.1	0.00305083	0.0414626	-2.12243	4.37475	-2.97218	-2.2971
NAF1	ENSG00000145414.8	0.0030719	0.041544	-0.860806	-0.320618	-2.97004	-1.96323
ZDHHC21	ENSG00000175893.11	0.00307173	0.041544	0.653255	0.138354	2.97006	-2.18484
DENND5A	ENSG00000184014.7	0.00307431	0.041544	-0.866759	6.30577	-2.9698	-2.46073
TUBB4A	ENSG00000104833.11	0.00310745	0.041952	1.27046	-0.485255	2.96646	-2.23727
TGFBR3	ENSG00000069702.10	0.00311529	0.042018	0.891113	2.13126	2.96568	-2.44277
TNIP1	ENSG00000145901.15	0.00312395	0.0420951	-0.935379	7.53254	-2.96482	-2.4395
AP1G2	ENSG00000213983.11	0.00313238	0.0421687	-0.679734	6.13292	-2.96398	-2.46611
PLIN4	ENSG00000167676.4	0.00313755	0.0421984	-1.24934	5.05019	-2.96346	-2.48879
CINP	ENSG00000100865.14	0.0031444	0.0422084	-0.508197	3.70194	-2.96279	-2.45621
PHF21A	ENSG00000135365.15	0.00315014	0.0422084	-0.728788	6.76892	-2.96222	-2.46804
ZNF592	ENSG00000166716.9	0.00314899	0.0422084	-0.496648	5.43317	-2.96233	-2.48968
CXCR6	ENSG00000172215.5	0.00314956	0.0422084	1.36469	0.417992	2.96227	-2.37924
BAG1	ENSG00000107262.21	0.00316603	0.0423813	-0.883959	5.90322	-2.96065	-2.49959
DNAJB11	ENSG00000090520.11	0.00317882	0.0425126	-0.602726	3.57334	-2.95939	-2.4634
AC027601.1	ENSG00000260005.6	0.00318794	0.0425946	-0.667201	3.73738	-2.9585	-2.46674
FASTKD3	ENSG00000124279.11	0.00319366	0.0426309	0.728841	-0.0883655	2.95794	-2.20136
GRIPAP1	ENSG00000068400.13	0.00319691	0.0426345	-0.447225	5.28964	-2.95762	-2.50236
MYRF	ENSG00000124920.13	0.00320374	0.0426856	1.14267	-0.13521	2.95696	-2.25294
FMO5	ENSG00000131781.12	0.00321486	0.0427938	0.738346	-0.45751	2.95588	-2.16308
SOX6	ENSG00000110693.17	0.00321896	0.0428083	-3.16449	-0.218506	-2.95548	-1.8753
RAB43	ENSG00000172780.16	0.00325305	0.0431831	-0.695365	6.14877	-2.95219	-2.5098
EIF1	ENSG00000173812.10	0.00325321	0.0431831	-0.725352	7.91798	-2.95217	-2.45888
TMEM159	ENSG00000011638.10	0.00326058	0.0432004	0.621982	1.42413	2.95147	-2.40998
HIST1H2AC	ENSG00000180573.9	0.00325789	0.0432004	1.04689	6.45956	2.95173	-2.45592
PNMA1	ENSG00000176903.4	0.0032702	0.0432876	0.746624	2.24771	2.95055	-2.48111
ATE1	ENSG00000107669.17	0.00331012	0.0436187	0.462821	1.75439	2.94675	-2.43065
BCL10	ENSG00000142867.13	0.00330451	0.0436187	-0.654394	3.14489	-2.94728	-2.44799
CDC42BPA	ENSG00000143776.18	0.00330997	0.0436187	0.88947	-0.506185	2.94677	-2.19022
AP1G1	ENSG00000166747.12	0.00331052	0.0436187	-0.582845	5.17365	-2.94671	-2.53591
UBE2C	ENSG00000175063.16	0.00330744	0.0436187	-1.9881	0.948306	-2.94701	-1.98526
AC099489.1	ENSG00000188897.9	0.00332028	0.0437068	-1.45756	5.9527	-2.94579	-2.53989
AP001160.1	ENSG00000256690.1	0.00333893	0.0439118	-0.682482	0.696978	-2.94404	-2.16284
VCL	ENSG00000035403.17	0.00335064	0.0439577	0.7801	5.57429	2.94294	-2.51254
CHMP4B	ENSG00000101421.3	0.00335169	0.0439577	-0.635558	6.13707	-2.94285	-2.53753
TCP11L2	ENSG00000166046.10	0.00335158	0.0439577	-1.0283	3.44847	-2.94286	-2.43089
MOAP1	ENSG00000165943.4	0.00335579	0.043971	-0.63318	2.79788	-2.94246	-2.43204
GPR146	ENSG00000164849.9	0.00337527	0.0441856	-1.84363	3.37589	-2.94065	-2.2976
MYOM1	ENSG00000101605.12	0.00338394	0.0442585	0.948625	1.00165	2.93985	-2.41324
PML	ENSG00000140464.19	0.00338817	0.0442732	-0.761242	5.17818	-2.93945	-2.56045
MOB1B	ENSG00000173542.8	0.00339492	0.0443206	0.76193	1.74561	2.93883	-2.47057
TCFL5	ENSG00000101190.12	0.00339918	0.0443356	0.661707	0.663493	2.93844	-2.33451
ZNF839	ENSG00000022976.15	0.00342233	0.0444977	-0.669122	3.03041	-2.93631	-2.45848
RGS3	ENSG00000138835.22	0.00342354	0.0444977	0.809839	4.73619	2.9362	-2.5513
SLC5A3	ENSG00000198743.6	0.00341901	0.0444977	0.996688	1.99234	2.93661	-2.52032
AC018638.2	ENSG00000230715.3	0.0034241	0.0444977	-2.86213	2.19834	-2.93615	-1.95668
MXD1	ENSG00000059728.10	0.00343648	0.044574	-1.30381	8.83955	-2.93501	-2.4979
ZKSCAN1	ENSG00000106261.16	0.00343381	0.044574	0.43462	3.57694	2.93526	-2.56337
GNL2	ENSG00000134697.12	0.00343936	0.044574	-0.580405	2.78295	-2.93475	-2.45973
AL160408.2	ENSG00000228830.1	0.00344777	0.0446423	-0.997908	3.58577	-2.93398	-2.51508
AP001189.1	ENSG00000236304.1	0.00346299	0.0447988	1.49528	1.92141	2.9326	-2.55645
C6orf62	ENSG00000112308.12	0.00348735	0.0448288	0.509466	5.96629	2.9304	-2.54887
UBN1	ENSG00000118900.14	0.00346957	0.0448288	-0.583775	5.83692	-2.932	-2.57158
BSPRY	ENSG00000119411.10	0.00347711	0.0448288	-3.18425	-1.36689	-2.93132	-1.96317
GYG1	ENSG00000163754.17	0.00348482	0.0448288	0.982627	6.89858	2.93063	-2.50923
TBC1D3H	ENSG00000274226.5	0.00348698	0.0448288	-1.99582	3.52496	-2.93043	-2.28313
CICP19	ENSG00000282059.1	0.00348421	0.0448288	-6.4474	-0.495464	-2.93068	-1.96441
AC098588.2	ENSG00000285783.1	0.0034762	0.0448288	1.39792	-0.414972	2.9314	-2.27345
AL139220.2	ENSG00000230615.6	0.00349927	0.0449415	-2.48464	0.0426033	-2.92932	-1.89829
DDX60L	ENSG00000181381.13	0.00352262	0.0451861	-0.963053	5.21094	-2.92723	-2.58631
SEC22B4P	ENSG00000277406.2	0.00352467	0.0451861	0.724344	1.611	2.92705	-2.49662
AHCTF1	ENSG00000153207.15	0.0035411	0.045356	-0.903032	4.45132	-2.92559	-2.57814
AC090152.1	ENSG00000167912.5	0.00355743	0.0455167	0.819266	-0.513609	2.92414	-2.27901
RPSAP47	ENSG00000188856.6	0.00356004	0.0455167	-6.6413	-0.513747	-2.92391	-1.98017
ICAM3	ENSG00000076662.9	0.00357768	0.0456947	-0.559296	8.28425	-2.92235	-2.5241
ELOVL7	ENSG00000164181.13	0.00358038	0.0456947	1.03804	0.0364295	2.92211	-2.30067
NAMPTP1	ENSG00000229644.6	0.00359006	0.0457773	-1.08453	7.75871	-2.92126	-2.57472
AC020978.9	ENSG00000279649.1	0.00359838	0.0458423	-1.10853	-0.666892	-2.92053	-2.07934
USF1	ENSG00000158773.14	0.00361188	0.0459732	-0.472391	5.92355	-2.91935	-2.60202
INPP5K	ENSG00000132376.19	0.00362277	0.0460706	-0.464567	5.32307	-2.9184	-2.61765
SDC2	ENSG00000169439.11	0.0036281	0.0460973	1.96389	-0.592596	2.91794	-2.39596
PEX26	ENSG00000215193.12	0.0036346	0.0461039	0.547108	3.90301	2.91738	-2.6175
TMEM191B	ENSG00000278558.4	0.00363509	0.0461039	1.07693	-0.264613	2.91733	-2.36051
LGALS9	ENSG00000168961.16	0.00363905	0.046113	-0.867716	6.28595	-2.91699	-2.60906
PDGFRB	ENSG00000113721.13	0.00367794	0.0462765	1.46728	0.615819	2.91363	-2.56757
PI4KB	ENSG00000143393.16	0.00365752	0.0462765	-0.372421	5.01272	-2.91539	-2.62164
XKR8	ENSG00000158156.7	0.00367671	0.0462765	-0.811659	4.55998	-2.91374	-2.61812
ASXL1	ENSG00000171456.18	0.00367049	0.0462765	-0.478945	4.62903	-2.91427	-2.62739
CYP4F3	ENSG00000186529.15	0.00367266	0.0462765	-1.58528	5.57541	-2.91409	-2.62759
ZNF600	ENSG00000189190.10	0.0036739	0.0462765	0.823328	1.62529	2.91398	-2.53447
TSSK2	ENSG00000206203.4	0.00366988	0.0462765	0.927835	-1.68723	2.91433	-2.2281
THUMPD3-AS1	ENSG00000206573.8	0.00366067	0.0462765	0.439334	1.67486	2.91512	-2.51796
AHDC1	ENSG00000126705.14	0.00368256	0.0462936	0.628542	1.56416	2.91324	-2.53982
METTL2A	ENSG00000087995.15	0.00368701	0.0463087	-0.956166	0.357487	-2.91286	-2.10085
JADE3	ENSG00000102221.13	0.00369519	0.0463297	1.06826	-0.858825	2.91216	-2.29929
IFNG	ENSG00000111537.4	0.0036945	0.0463297	1.84855	-1.08232	2.91222	-2.29951
ZNF335	ENSG00000198026.7	0.00371639	0.0465545	-0.56531	4.58768	-2.91035	-2.63301
MGST2	ENSG00000085871.8	0.00373999	0.046809	0.863343	1.95142	2.90835	-2.57556
REC8	ENSG00000100918.12	0.0037602	0.0470206	-0.952289	3.54626	-2.90664	-2.6032
C15orf39	ENSG00000167173.18	0.00376586	0.0470501	-0.944933	6.51078	-2.90617	-2.637
AUTS2	ENSG00000158321.16	0.00379764	0.0474055	0.876207	2.37078	2.90351	-2.63778
PLAUR	ENSG00000011422.11	0.00380622	0.0474712	-1.19193	6.68427	-2.90279	-2.65127
LY6G6F-LY6G6D	ENSG00000250641.1	0.0038105	0.0474829	1.11549	0.778411	2.90244	-2.48783
ALOX12	ENSG00000108839.11	0.00382648	0.0476404	1.09616	1.77366	2.90111	-2.61092
ARMC12	ENSG00000157343.8	0.00383387	0.0476906	1.11288	-0.104881	2.9005	-2.38079
TCAF1	ENSG00000198420.9	0.00384381	0.0477726	0.754308	0.194681	2.89968	-2.42236
NFKBIA	ENSG00000100906.10	0.00385376	0.0478545	-1.22392	6.14995	-2.89886	-2.67516
SLC25A40	ENSG00000075303.12	0.0038683	0.0479514	0.66177	3.27504	2.89766	-2.66166
AC105052.4	ENSG00000279168.2	0.0038669	0.0479514	-1.20287	0.106399	-2.89778	-2.24177
AL133353.2	ENSG00000285932.1	0.00387401	0.0479805	1.03599	-0.737456	2.8972	-2.4029
LPAR6	ENSG00000139679.15	0.00388096	0.0480248	1.09101	2.73658	2.89663	-2.64749
PRKACB	ENSG00000142875.19	0.00388858	0.0480774	0.837902	3.01003	2.896	-2.65334
RNF43	ENSG00000108375.12	0.0039063	0.0482123	0.526378	2.07569	2.89456	-2.61886
UPF3B	ENSG00000125351.11	0.00390613	0.0482123	-0.717837	1.16327	-2.89458	-2.39578
POLR1C	ENSG00000171453.18	0.00391012	0.0482123	-0.676043	1.31162	-2.89425	-2.40068
AL135960.1	ENSG00000226252.1	0.00391304	0.0482123	0.977921	-0.205292	2.89401	-2.28637
QPCT	ENSG00000115828.16	0.00391826	0.0482349	-1.12362	5.89356	-2.89359	-2.68861
AC023157.1	ENSG00000223722.3	0.00393127	0.0483115	-5.48024	-1.51732	-2.89254	-2.05383
AC007182.1	ENSG00000224721.1	0.0039293	0.0483115	-4.66766	-1.93263	-2.8927	-2.05346
PRXL2A	ENSG00000122378.13	0.00393763	0.0483342	0.810078	0.0555459	2.89202	-2.45242
CALD1	ENSG00000122786.19	0.0039433	0.0483342	1.21692	0.901805	2.89157	-2.57392
AC008982.1	ENSG00000268083.5	0.00394148	0.0483342	-0.477673	5.29337	-2.89171	-2.69098
GTSE1	ENSG00000075218.18	0.00395712	0.0484619	-2.64651	-0.583495	-2.89046	-2.00247
LYSMD4	ENSG00000183060.15	0.00396111	0.0484692	0.669293	2.96828	2.89013	-2.67366
PRKAR2B	ENSG00000005249.12	0.00396811	0.0484715	1.11281	2.97842	2.88957	-2.69436
GTF3C4	ENSG00000125484.11	0.00396628	0.0484715	-0.628298	1.02181	-2.88972	-2.39344
PRELID1	ENSG00000169230.9	0.00400437	0.048793	-0.599481	6.30422	-2.88668	-2.69143
LAMB2	ENSG00000172037.13	0.00400365	0.048793	1.18998	0.791958	2.88674	-2.59431
SCFD2	ENSG00000184178.15	0.00400769	0.048793	0.651034	1.15781	2.88642	-2.59502
LINC00528	ENSG00000269220.1	0.00400813	0.048793	-0.927679	2.55569	-2.88638	-2.54938
HPRT1	ENSG00000165704.14	0.00402096	0.0488656	0.587577	2.20813	2.88536	-2.64594
PTCRA	ENSG00000171611.9	0.00401884	0.0488656	1.19042	0.953798	2.88553	-2.5765
UBE2W	ENSG00000104343.19	0.00402689	0.0488959	0.539805	3.88586	2.8849	-2.70971
SESN1	ENSG00000080546.13	0.00403864	0.0489902	0.757297	2.89599	2.88397	-2.69664
DUSP3	ENSG00000108861.8	0.00405873	0.0489902	0.725314	4.09813	2.88239	-2.71878
KCNJ15	ENSG00000157551.18	0.00404254	0.0489902	-1.49154	6.18387	-2.88366	-2.71705
KRCC1	ENSG00000172086.7	0.00405869	0.0489902	0.735483	1.93263	2.88239	-2.61071
ANKRD13D	ENSG00000172932.14	0.00405366	0.0489902	-0.451852	6.86257	-2.88279	-2.67959
TMEM50A	ENSG00000183726.10	0.00405661	0.0489902	0.437065	5.51907	2.88255	-2.698
AL031282.1	ENSG00000227775.3	0.00404723	0.0489902	-2.00127	1.59393	-2.88329	-2.21017
RSU1	ENSG00000148484.17	0.00406817	0.0490626	0.741596	4.85564	2.88165	-2.70576
RERE	ENSG00000142599.17	0.00407597	0.0490736	-0.574848	5.61644	-2.88104	-2.71604
ZDHHC13	ENSG00000177054.13	0.00407401	0.0490736	0.546758	1.72126	2.88119	-2.61741
DYRK3	ENSG00000143479.16	0.0040831	0.0491179	-3.6291	-0.961567	-2.88048	-2.08149
PIKFYVE	ENSG00000115020.16	0.00409317	0.0491975	0.465129	3.37157	2.87969	-2.71019
UTP15	ENSG00000164338.9	0.00409774	0.0492109	-0.654549	-0.00143707	-2.87934	-2.28773
TMED8	ENSG00000100580.7	0.00412728	0.0493753	0.630286	4.17736	2.87705	-2.7343
RGS16	ENSG00000143333.6	0.00413103	0.0493753	1.08042	-0.775983	2.87676	-2.37111
PPBP	ENSG00000163736.3	0.00413041	0.0493753	1.52112	4.77506	2.87681	-2.70883
WDR43	ENSG00000163811.11	0.00411725	0.0493753	-0.57769	1.58098	-2.87782	-2.511
WRB	ENSG00000182093.15	0.00412975	0.0493753	0.645613	1.47316	2.87686	-2.61649
AC003681.1	ENSG00000279159.1	0.00413223	0.0493753	-0.594365	7.27715	-2.87667	-2.69383
MALSU1	ENSG00000156928.4	0.00414501	0.0494865	0.555184	1.86293	2.87568	-2.64857
USP32P2	ENSG00000233327.10	0.00416109	0.0496368	1.23476	1.02554	2.87444	-2.59116
C9orf3	ENSG00000148120.16	0.00417062	0.0497089	0.574732	0.0885497	2.87371	-2.46693
RGS9	ENSG00000108370.16	0.00418993	0.0498973	0.93144	0.99824	2.87224	-2.63628

## Sheet: Supplementary Table S2
Supplementary Table S2. Pathway enrichment results of differentially expressed genes.
Term	Database	ID	Input number	Background number	P-Value	Corrected P-Value	Input	Input
protein binding	Gene Ontology	GO:0005515	264	11779	1.34e-43	5.08e-40	HBQ1|ERRFI1|CEL|RNF10|CSF3R|PHOSPHO1|LTBP1|GLRX5|REM2|CD34|CSRNP1|TIGIT|CASTOR2|CD226|UACA|TNNC2|MOV10|THBS1|ASS1|MAFF|PPP1R3B|NTNG2|SELENBP1|PINK1|ROPN1L|TLE3|EGR1|CLEC1B|HBD|MED25|MFAP3L|GP6|NECAB1|KLRB1|CTSL|C9orf64|FAM210B|KCNJ2|LRRC4|FPR1|ATP1B2|AQP9|CCDC152|TMEM70|TIMP3|CD160|GUK1|LIN7A|TSPAN5|PROSER2|RNF19B|PXYLP1|TLR10|SLC4A4|HYAL2|TUBB4A|GTSE1|RILP|MYLK|RFX2|MEFV|ADGRG3|TLR5|ZXDB|CLVS1|Y…	HBQ1|ERRFI1|CEL|RNF10|CSF3R|PHOSPHO1|LTBP1|GLRX5|REM2|CD34|CSRNP1|TIGIT|CASTOR2|CD226|UACA|TNNC2|MOV10|THBS1|ASS1|MAFF|PPP1R3B|NTNG2|SELENBP1|PINK1|ROPN1L|TLE3|EGR1|CLEC1B|HBD|MED25|MFAP3L|GP6|NECAB1|KLRB1|CTSL|C9orf64|FAM210B|KCNJ2|LRRC4|FPR1|ATP1B2|AQP9|CCDC152|TMEM70|TIMP3|CD160|GUK1|LIN7A|TSPAN5|PROSER2|RNF19B|PXYLP1|TLR10|SLC4A4|HYAL2|TUBB4A|GTSE1|RILP|MYLK|RFX2|MEFV|ADGRG3|TLR5|ZXDB|CLVS1|Y…
plasma membrane	Gene Ontology	GO:0005886	131	4619	5.98e-26	1.14e-22	LIN7A|KLRB1|PDGFRB|REM2|SLC6A8|CD34|TIGIT|CD226|ATP9A|PLIN4|NTNG2|CLEC1B|MFAP3L|GP6|SLC38A5|IFITM2|CTSL|DYSF|FPR1|ATP1B2|AQP9|CD160|FASLG|CSF3R|TSPAN5|TSPAN9|LST1|SLC4A4|HYAL2|CCR2|ADGRG3|TLR5|ARHGAP18|CSF2RB|CAVIN2|RASGRP4|TBC1D3H|NFKBIA|GAB2|NTSR1|ITGA10|PTGDR|PLXNB3|KCNJ15|MGAM|CEL|KCNMA1|MYLK|PILRA|SLCO4C1|TNS2|ACVRL1|GFRA2|KLRG1|HIST1H2BJ|IL1RN|SDC2|SDC4|SLC22A4|ANPEP|RRP12|MMP14|EHD2|SLC2A1…	LIN7A|KLRB1|PDGFRB|REM2|SLC6A8|CD34|TIGIT|CD226|ATP9A|PLIN4|NTNG2|CLEC1B|MFAP3L|GP6|SLC38A5|IFITM2|CTSL|DYSF|FPR1|ATP1B2|AQP9|CD160|FASLG|CSF3R|TSPAN5|TSPAN9|LST1|SLC4A4|HYAL2|CCR2|ADGRG3|TLR5|ARHGAP18|CSF2RB|CAVIN2|RASGRP4|TBC1D3H|NFKBIA|GAB2|NTSR1|ITGA10|PTGDR|PLXNB3|KCNJ15|MGAM|CEL|KCNMA1|MYLK|PILRA|SLCO4C1|TNS2|ACVRL1|GFRA2|KLRG1|HIST1H2BJ|IL1RN|SDC2|SDC4|SLC22A4|ANPEP|RRP12|MMP14|EHD2|SLC2A1…
Immune System	Reactome	R-HSA-168256	74	2096	3.87e-19	4.9e-16	CSF2RB|PDGFRB|TUBA8|CSF3R|RASGRP4|NCF4|PLAUR|NFKBIA|GAB2|STX3|TLR10|CCR2|KLRB1|CD226|AP1S2|KBTBD6|FLT3|SERPINA1|CLC|CCL4|RNF19B|MGAM|EGR1|NEDD4|ICAM5|QPCT|SLCO4C1|PILRA|PPBP|TUBB4A|CCL5|TNFSF4|IFITM2|CTSL|PGRMC1|IL1RN|IFNG|FPR1|NAT1|COL1A1|TUBB1|LTA|PADI2|FASLG|MEFV|CD160|HSP90AA1|MMP25|LRG1|FCGR2A|KLRG1|KIF3C|FSCN1|CAPZA2|CRTAM|TLR5|CDA|LGMN|CLP1|LILRA2|CA1|DAPP1|RILP|HSPA1A|NAPRT|ADGRG3|ANPEP|G…	CSF2RB|PDGFRB|TUBA8|CSF3R|RASGRP4|NCF4|PLAUR|NFKBIA|GAB2|STX3|TLR10|CCR2|KLRB1|CD226|AP1S2|KBTBD6|FLT3|SERPINA1|CLC|CCL4|RNF19B|MGAM|EGR1|NEDD4|ICAM5|QPCT|SLCO4C1|PILRA|PPBP|TUBB4A|CCL5|TNFSF4|IFITM2|CTSL|PGRMC1|IL1RN|IFNG|FPR1|NAT1|COL1A1|TUBB1|LTA|PADI2|FASLG|MEFV|CD160|HSP90AA1|MMP25|LRG1|FCGR2A|KLRG1|KIF3C|FSCN1|CAPZA2|CRTAM|TLR5|CDA|LGMN|CLP1|LILRA2|CA1|DAPP1|RILP|HSPA1A|NAPRT|ADGRG3|ANPEP|G…
extracellular exosome	Gene Ontology	GO:0070062	68	2085	6.24e-16	5.92e-13	LIN7A|CEL|EHD2|PDGFC|TNXB|NAMPT|HSP90AA2P|SLC4A4|HSPA1A|PRKAR2B|SLC4A1|ALOX12|TNXA|CFAP20|A2M|HIST1H2AC|SERPINA1|KRT8|DYSF|PILRA|SELENBP1|ASS1|MGAM|SELENOP|NEDD4|QPCT|UACA|GATM|SLCO4C1|TUBB4A|GP6|FAM209A|CTSL|HSPB1|IL1RN|UGDH|TUBB1|IGFBP2|PADI2|FASLG|IGFBP7|ALOX15B|HBA1|LRG1|LAMC1|HIST1H2BH|VWF|FSCN1|HSPH1|HGD|CAPZA2|CA2|LGMN|THBS1|CA1|SDC4|PTPRF|NAPRT|ENO3|ANPEP|HSPE1|PRSS23|HSP90AA1|COL6A3|COL6…	LIN7A|CEL|EHD2|PDGFC|TNXB|NAMPT|HSP90AA2P|SLC4A4|HSPA1A|PRKAR2B|SLC4A1|ALOX12|TNXA|CFAP20|A2M|HIST1H2AC|SERPINA1|KRT8|DYSF|PILRA|SELENBP1|ASS1|MGAM|SELENOP|NEDD4|QPCT|UACA|GATM|SLCO4C1|TUBB4A|GP6|FAM209A|CTSL|HSPB1|IL1RN|UGDH|TUBB1|IGFBP2|PADI3|FASLG|IGFB_x0000__x0000__x0000__x0000__x0000__x0000__x0000__x0000__x0000__x0000__x0000__x0000__x0000_㾀_x0000__x0000__x0000__x0000__x0000__x0000__x0000__x0…
integral component of plasma membrane	Gene Ontology	GO:0005887	50	1380	1.63e-13	1.24e-10	CSF2RB|MMP14|PDGFRB|PLAUR|SLC6A8|CD34|NTSR1|TLR10|SLC4A4|CCR2|CD226|SGMS2|FLT3|PLXNB3|P2RY1|PGRMC1|CEL|SLCO4C1|GPR34|PLPPR2|ICAM5|CXCR6|CLEC1B|GP6|TNFSF4|SLC38A5|ACVRL1|NLGN3|KCNJ15|SLC13A4|AQP9|FASLG|CSF3R|TSPAN5|TSPAN9|SLC40A1|KCNJ2|LST1|FCGR2A|LPAR6|SDC4|SLC22A4|PTPRF|ADGRG3|GPNMB|TLR5|LPAR2|SLC4A1|LILRA2|MMD	CSF2RB|MMP14|PDGFRB|PLAUR|SLC6A8|CD34|NTSR1|TLR10|SLC4A4|CCR2|CD226|SGMS2|FLT3|PLXNB3|P2RY1|PGRMC1|CEL|SLCO4C1|GPR34|PLPPR2|ICAM5|CXCR6|CLEC1B|GP6|TNFSF4|SLC38A5|ACVRL1|NLGN3|KCNJ15|SLC13A4|AQP9|FASLG|CSF3R|TSPAN5|TSPAN9|SLC40A1|KCNJ2|LST1|FCGR2A|LPAR7|SD_x0001__x0000__x0000__x0000__x0000__x0000__x0000__x0000__x0000__x0000__x0001__x0000__x0000__x0000__x0000__x0000__x0000__x0000__x0000__x0000__x00…
cytosol	Gene Ontology	GO:0005829	110	5095	3.95e-13	2.5e-10	ERRFI1|MOV10|HBD|CASTOR2|SCO2|TNNC2|PLIN4|PLIN5|ASS1|SELENBP1|DLGAP5|MYRF|NECAB1|HAL|AURKB|GUK1|RNF19B|CNN3|HYAL2|TUBB4A|GTSE1|MYLK|MEFV|ARHGAP18|TNNC1|MMP14|CAVIN2|RASGRP4|RILP|NFKBIA|GAB2|YOD1|PINK1|ARHGAP6|KBTBD6|HSPH1|UACA|A2M|MXD1|SPRY1|PDE5A|SIRT5|TTC8|GIMAP8|CEP295NL|HIST1H2BH|KIF3C|HIST1H2BJ|MAP1LC3B2|UBE2C|FMNL2|NAPRT|MINDY1|YBX3|RRP12|RNF123|EHD2|NCF4|SRGAP1|NAMPT|SPRY2|CCR2|PRKAR2B|LSM…	ERRFI1|MOV10|HBD|CASTOR2|SCO2|TNNC2|PLIN4|PLIN5|ASS1|SELENBP1|DLGAP5|MYRF|NECAB1|HAL|AURKB|GUK1|RNF19B|CNN3|HYAL2|TUBB4A|GTSE1|MYLK|MEFV|ARHGAP18|TNNC1|MMP14|CAVIN2|RASGRP4|RILP|NFKBIA|GAB2|YOD1|PINK1|ARHGAP6|KBTBD6|HSPH1|UACA|A2M|MXD1|SPRY1|PDE5A|SIRT6|T_x0000__x0000__x0000__x0000__x0000__x0000__x0000__x0000__x0000__x0000__x0000__x0000__x0000__x0000__x0000__x0000__x0000__x0000__x0000__x0000__x00…
extracellular region	Gene Ontology	GO:0005576	55	1843	1.49e-11	8.09e-09	CEL|TIMP3|CSF3R|CCL4|CCL5|PLAUR|HSPA1A|IGIP|UACA|FBLN2|PTENP1|NTNG2|A2M|LLCFC1|CTRB2|SERPINA1|ADM|HSPH1|ROPN1L|SELENOP|TNXB|QPCT|THBS1|PPBP|IGHV1-69|LY6E|PDGFC|CTSL|HEG1|LTBP1|IFNG|CLC|IGFBP2|PADI2|FASLG|IGFBP7|IGFBP4|HBA1|LRG1|LAMC1|VWF|CCDC134|CAPZA2|CDA|LGMN|CD160|IGHV3-53|NAPRT|PLTP|COL1A1|HSP90AA1|COL6A3|COL6A2|LILRA2|ALPL	CEL|TIMP3|CSF3R|CCL4|CCL5|PLAUR|HSPA1A|IGIP|UACA|FBLN2|PTENP1|NTNG2|A2M|LLCFC1|CTRB2|SERPINA1|ADM|HSPH1|ROPN1L|SELENOP|TNXB|QPCT|THBS1|PPBP|IGHV1-69|LY6E|PDGFC|CTSL|HEG1|LTBP1|IFNG|CLC|IGFBP2|PADI2|FASLG|IGFBP7|IGFBP4|HBA1|LRG1|LAMC1|VWF|CCDC134|CAPZA3|CD⤸ȗꑘᥭ✠ȗꓨᥭ␈_x0000_2_x0000__x0000__x0000_ꆄኚ_x0000__x0000__x0003__x0000__x0000__x0000__x0004__x0000__xFFFF__xFFFF__x0000__x0000__xFFFF__xFFFF__x0000…
Signal Transduction	Reactome	R-HSA-162582	68	2689	5.89e-11	2.8e-08	CSF2RB|AMOTL1|TUBA8|MOV10|RASGRP4|NCF4|LIMK2|RHOBTB1|SRGAP1|NTSR1|SPRY2|CCR2|PRKAR2B|CTTN|PTGDR|DLGAP5|ARHGAP6|THBS1|SOX6|FLT3|HIST1H2AC|ADM|CCL4|FMNL2|EGR1|NEDD4|GPNMB|A2M|TLE3|PPBP|CXCR6|AURKB|FPR1|ITGB3BP|SPRY1|PDGFRB|NR4A1|NFKBIA|PLPPR2|HSPB1|GAB2|COL1A1|TUBB1|RBP4|ACVRL1|HSP90AA1|PTCRA|LAMC1|HIST1H2BH|VWF|HIST1H2BJ|RGS16|KEL|CCL5|P2RY1|SDC2|SDC4|MYLK|RGS18|PPP1R15A|GFRA2|LPAR2|FASLG|COL6A3|C…	CSF2RB|AMOTL1|TUBA8|MOV10|RASGRP4|NCF4|LIMK2|RHOBTB1|SRGAP1|NTSR1|SPRY2|CCR2|PRKAR2B|CTTN|PTGDR|DLGAP5|ARHGAP6|THBS1|SOX6|FLT3|HIST1H2AC|ADM|CCL4|FMNL2|EGR1|NEDD4|GPNMB|A2M|TLE3|PPBP|CXCR6|AURKB|FPR1|ITGB3BP|SPRY1|PDGFRB|NR4A1|NFKBIA|PLPPR2|HSPB1|GAB3|COL_x0000__x0000__x0000__x0000__x0000__x0000__x0000__x0000__x0000__x0000__x0000__x0000__x0000_㾀_x0000__x0000__x0000__x0000__x0000__x0000__x0000__x0…
cytoplasm	Gene Ontology	GO:0005737	97	4624	7.51e-11	3.17e-08	ERRFI1|EGR1|RNF10|CD34|PLIN5|ASS1|ROPN1L|MFAP3L|NECAB1|TSC22D1|FPR1|ATP1B2|RNF19B|HYAL2|TUBB4A|DYRK3|RFX2|MEFV|YBX3|MMP14|CAVIN2|CCL5|NFKBIA|GAB2|MYLK|PINK1|ARHGAP6|HSPA1A|FAM107A|HSPH1|CYP2D7|CEL|OSM|ZNF185|TUBB1|SH3PXD2B|IL1RN|PMP22|LGMN|ANPEP|RNF123|PDGFRB|TUBA8|EHD2|NCF4|SRGAP1|ARHGAP18|CCR2|PRKAR2B|SHROOM4|PANX2|KRT8|CFAP20|CDC6|GAS2L1|RILP|NEDD4|BSPRY|ADM|FSCN1|RGS16|NAA35|C5orf30|RGS18|APO…	ERRFI1|EGR1|RNF10|CD34|PLIN5|ASS1|ROPN1L|MFAP3L|NECAB1|TSC22D1|FPR1|ATP1B2|RNF19B|HYAL2|TUBB4A|DYRK3|RFX2|MEFV|YBX3|MMP14|CAVIN2|CCL5|NFKBIA|GAB2|MYLK|PINK1|ARHGAP6|HSPA1A|FAM107A|HSPH1|CYP2D7|CEL|OSM|ZNF185|TUBB1|SH3PXD2B|IL1RN|PMP22|LGMN|ANPEP|RNF124|PD0|PTGDR|PLXNB3|KCNJ15|MGAM|CEL|KCNMA1|MYLK|PILRA|SLCO4C1|TNS2|ACVRL1|GFRA2|KLRG1|HIST1H2BJ|IL1RN|SDC2|SDC4|SLC22A4|ANPEP|RRP12|MMP14|EHD2|SLC2A1…
Hemostasis	Reactome	R-HSA-109582	29	617	9.27e-11	3.52e-08	TUBA8|TIMP3|EHD2|PF4V1|PLAUR|ITGA10|PRKAR2B|A2M|MAFF|SERPINA1|SELENOP|KCNMA1|LY6G6F|THBS1|PPBP|CLEC1B|HBD|GP6|PDE5A|ATP1B2|TUBB1|P2RY1|KIF3C|CAPZA2|SDC2|SDC4|COL1A1|VWF|TUBB4A	TUBA8|TIMP3|EHD2|PF4V1|PLAUR|ITGA10|PRKAR2B|A2M|MAFF|SERPINA1|SELENOP|KCNMA1|LY6G6F|THBS1|PPBP|CLEC1B|HBD|GP6|PDE5A|ATP1B2|TUBB1|P2RY1|KIF3C|CAPZA2|SDC2|SDC4|COL1A1|VWF|TUBB5A
Extracellular matrix organization	Reactome	R-HSA-1474244	20	298	2.69e-10	9.28e-08	COLGALT2|MMP14|COL6A2|CTSL|LTBP1|TNXB|SDC2|CTRB2|SDC4|ITGA10|THBS1|COL6A3|FBLN2|ICAM5|COL1A1|MMP25|VWF|SERPINH1|LAMC1|A2M	COLGALT2|MMP14|COL6A2|CTSL|LTBP1|TNXB|SDC2|CTRB2|SDC4|ITGA10|THBS1|COL6A3|FBLN2|ICAM5|COL1A1|MMP25|VWF|SERPINH1|LAMC1|A3M
response to unfolded protein	Gene Ontology	GO:0006986	10	53	1.21e-09	3.82e-07	HSPB7|HSPH1|HSPB1|DNAJB4|HSPA1A|HSPE1|HSP90AA1|SERPINH1|THBS1|HSPA1L	HSPB7|HSPH1|HSPB1|DNAJB4|HSPA1A|HSPE1|HSP90AA1|SERPINH1|THBS1|HSPA2L
Adaptive Immune System	Reactome	R-HSA-1280218	29	748	6.2e-09	1.81e-06	TUBA8|NCF4|NFKBIA|KLRB1|CD226|AP1S2|KBTBD6|KLRG1|RILP|NEDD4|PILRA|ICAM5|CTSL|TUBB1|CD160|SIGLEC12|RNF19B|KIF3C|CAPZA2|CRTAM|LGMN|CLP1|LILRA2|UBE2C|DAPP1|COL1A1|LILRA5|RNF123|TUBB4A	TUBA8|NCF4|NFKBIA|KLRB1|CD226|AP1S2|KBTBD6|KLRG1|RILP|NEDD4|PILRA|ICAM5|CTSL|TUBB1|CD160|SIGLEC12|RNF19B|KIF3C|CAPZA2|CRTAM|LGMN|CLP1|LILRA2|UBE2C|DAPP1|COL1A1|LILRA5|RNF123|TUBB5A
endoplasmic reticulum lumen	Gene Ontology	GO:0005788	18	296	9.03e-09	2.45e-06	COLGALT2|SERPINA1|COL6A2|LTBP1|PLAUR|SDC2|COL1A1|THBS1|COL6A3|PDGFC|IGFBP7|IGFBP4|TSPAN5|PRSS23|SERPINH1|LAMC1|FLT3|CKAP4	COLGALT2|SERPINA1|COL6A2|LTBP1|PLAUR|SDC2|COL1A1|THBS1|COL6A3|PDGFC|IGFBP7|IGFBP4|TSPAN5|PRSS23|SERPINH1|LAMC1|FLT3|CKAP5
Immunoregulatory interactions between a Lymphoid and a non-Lymphoid cell	Reactome	R-HSA-198933	12	128	3.57e-08	9.03e-06	CRTAM|KLRB1|CLP1|KLRG1|PILRA|ICAM5|CD160|SIGLEC12|COL1A1|CD226|LILRA5|LILRA2	CRTAM|KLRB1|CLP1|KLRG1|PILRA|ICAM5|CD160|SIGLEC12|COL1A1|CD226|LILRA5|LILRA3
inflammatory response	Gene Ontology	GO:0006954	19	381	7.04e-08	1.67e-05	IL1RN|CCL4|CCL5|PF4V1|FPR1|CEL|PPBP|MEFV|C5orf30|TLR10|CCR2|CXCR6|IGFBP4|TLR5|PTGDR|ADM|KLRG1|THBS1|TNFSF4	IL1RN|CCL4|CCL5|PF4V1|FPR1|CEL|PPBP|MEFV|C5orf30|TLR10|CCR2|CXCR6|IGFBP4|TLR5|PTGDR|ADM|KLRG1|THBS1|TNFSF5
ECM-receptor interaction	KEGG PATHWAY	hsa04512	10	86	7.82e-08	1.75e-05	COL6A2|SDC4|TNXB|THBS1|ITGA10|COL1A1|VWF|GP6|LAMC1|COL6A3	COL6A2|SDC4|TNXB|THBS1|ITGA10|COL1A1|VWF|GP6|LAMC1|COL6A4
signaling receptor activity	Gene Ontology	GO:0038023	14	214	1.76e-07	3.71e-05	CSF2RB|PLAUR|CEL|NLGN3|KLRG1|GFRA2|TLR10|ANPEP|CSF3R|TLR5|MMD|GP6|P2RY1|LILRA2	CSF2RB|PLAUR|CEL|NLGN3|KLRG1|GFRA2|TLR10|ANPEP|CSF3R|TLR5|MMD|GP6|P2RY1|LILRA3
Erythrocytes take up oxygen and release carbon dioxide	Reactome	R-HSA-1247673	5	9	2.38e-07	4.72e-05	HBA1|CA2|CA1|HBA2|SLC4A1	HBA1|CA2|CA1|HBA2|SLC4A2
extracellular space	Gene Ontology	GO:0005615	41	1572	2.49e-07	4.72e-05	MMP14|MOV10|CCL4|CCL5|PF4V1|PLEKHH3|HMSD|A2M|IGKV2D-29|SERPINA1|LAMC1|SELENBP1|CTRB2|CEL|TNXB|THBS1|PPBP|TNFSF4|PDGFC|CTSL|HSPB1|IFNG|IGFBP2|LTA|ENO3|FASLG|IGFBP7|IGFBP4|HBA1|LRG1|ADM|COL6A3|HIST1H2BJ|IL1RN|CLP1|TIMP3|PLTP|ANPEP|COL1A1|SERPINH1|COL6A2	MMP14|MOV10|CCL4|CCL5|PF4V1|PLEKHH3|HMSD|A2M|IGKV2D-29|SERPINA1|LAMC1|SELENBP1|CTRB2|CEL|TNXB|THBS1|PPBP|TNFSF4|PDGFC|CTSL|HSPB1|IFNG|IGFBP2|LTA|ENO3|FASLG|IGFBP7|IGFBP4|HBA1|LRG1|ADM|COL6A3|HIST1H2BJ|IL1RN|CLP1|TIMP3|PLTP|ANPEP|COL1A1|SERPINH1|COL6A3
signal transduction	Gene Ontology	GO:0007165	31	1013	3.16e-07	5.71e-05	CSF2RB|PDGFRB|CSF3R|CCL4|TLE3|PLAUR|REM2|CD34|NAMPT|ITGB3BP|ERG|CD226|TCP11L2|PLEKHH3|GPNMB|PILRA|FPR1|PDE5A|TNFSF4|ACVRL1|PLPPR2|SRGAP1|NR4A1|IGFBP2|LTA|FASLG|IGFBP4|ADM|DAPP1|ANPEP|LILRA2	CSF2RB|PDGFRB|CSF3R|CCL4|TLE3|PLAUR|REM2|CD34|NAMPT|ITGB3BP|ERG|CD226|TCP11L2|PLEKHH3|GPNMB|PILRA|FPR1|PDE5A|TNFSF4|ACVRL1|PLPPR2|SRGAP1|NR4A1|IGFBP2|LTA|FASLG|IGFBP4|ADM|DAPP1|ANPEP|LILRA3
PI3K-Akt signaling pathway	KEGG PATHWAY	hsa04151	17	354	5.67e-07	9.79e-05	PDGFRB|COL6A2|VWF|NR4A1|TNXB|THBS1|ITGA10|PDGFC|FASLG|CSF3R|COL1A1|LPAR2|HSP90AA1|COL6A3|LAMC1|LPAR6|FLT3	PDGFRB|COL6A2|VWF|NR4A1|TNXB|THBS1|ITGA10|PDGFC|FASLG|CSF3R|COL1A1|LPAR2|HSP90AA1|COL6A3|LAMC1|LPAR6|FLT4
Cytokine Signaling in Immune system	Reactome	R-HSA-1280215	27	836	6.92e-07	0.000114193	CSF2RB|PDGFRB|CCL4|CCL5|NFKBIA|GAB2|CCR2|FLT3|RASGRP4|EGR1|NEDD4|TNFSF4|IFITM2|IFNG|FPR1|NAT1|CLC|LTA|FASLG|CSF3R|FSCN1|IL1RN|STX3|GFRA2|HSP90AA1|VWF|CA1	CSF2RB|PDGFRB|CCL4|CCL5|NFKBIA|GAB2|CCR2|FLT3|RASGRP4|EGR1|NEDD4|TNFSF4|IFITM2|IFNG|FPR1|NAT1|CLC|LTA|FASLG|CSF3R|FSCN1|IL1RN|STX3|GFRA2|HSP90AA1|VWF|CA2
@@Erythrocytes take up carbon dioxide and release oxygen	Reactome	R-HSA-1237044	5	13	9.83e-07	0.000147974	HBA1|CA2|CA1|HBA2|SLC4A1	HBA1|CA2|CA1|HBA2|SLC4A2
O2/CO2 exchange in erythrocytes	Reactome	R-HSA-1480926	5	13	9.83e-07	0.000147974	HBA1|CA2|CA1|HBA2|SLC4A1	HBA1|CA2|CA1|HBA2|SLC4A2
collagen-containing extracellular matrix	Gene Ontology	GO:0062023	17	370	1.01e-06	0.000147974	SERPINA1|COL6A2|CTSL|LTBP1|SDC2|TNXB|THBS1|COL6A3|FBLN2|VWF|IGFBP7|COL1A1|TIMP3|SERPINH1|LAMC1|A2M|COCH	SERPINA1|COL6A2|CTSL|LTBP1|SDC2|TNXB|THBS1|COL6A3|FBLN2|VWF|IGFBP7|COL1A1|TIMP3|SERPINH1|LAMC1|A3M|COCH
Cytokine-cytokine receptor interaction	KEGG PATHWAY	hsa04060	15	294	1.29e-06	0.000180869	CSF2RB|IL1RN|ACVRL1|CCL4|CCL5|PF4V1|LTA|PPBP|CLC|IFNG|CCR2|FASLG|CXCR6|CSF3R|TNFSF4	CSF2RB|IL1RN|ACVRL1|CCL4|CCL5|PF4V1|LTA|PPBP|CLC|IFNG|CCR2|FASLG|CXCR6|CSF3R|TNFSF5
nucleus	Gene Ontology	GO:0005634	91	5208	1.59e-06	0.000215907	ERRFI1|RNF10|GLRX5|ZXDB|MOV10|ASS1|MAFF|DLGAP5|MFAP3L|MYRF|CTSL|JRKL|DYSF|TSC22D1|FASLG|TUBB4A|RFX2|MEFV|ZKSCAN2|PLTP|PRSS23|YBX3|MMP14|NFKBIA|PINK1|HSPH1|EGR3|ZNF608|EGR1|CSRNP1|UACA|ALPK3|SIRT5|ZNF189|PPP1R10|HIST1H2BH|ZNF28|HIST1H2BJ|CCDC134|CENPBD1|UBE2C|ASCC2|PDGFRB|EHD2|TLE3|SLC2A14|SPRY2|DYRK3|KRT8|FLT3|CDC6|KLRG1|ZNF438|FAM209A|UGDH|ARMC12|FSCN1|HSPA1A|APOBEC3B|FAM107A|HSP90AA1|LIMK2|ITGB…	ERRFI1|RNF10|GLRX5|ZXDB|MOV10|ASS1|MAFF|DLGAP5|MFAP3L|MYRF|CTSL|JRKL|DYSF|TSC22D1|FASLG|TUBB4A|RFX2|MEFV|ZKSCAN2|PLTP|PRSS23|YBX3|MMP14|NFKBIA|PINK1|HSPH1|EGR3|ZNF608|EGR1|CSRNP1|UACA|ALPK3|SIRT5|ZNF189|PPP1R10|HIST1H2BH|ZNF28|HIST1H2BJ|CCDC134|CENPBD2|UB_xFFFF__xFFFF__x0000__x0000__x0000__x0000__x0000__x0000__x0000__x0000__x0000__x0000__x0000__x0000__x0000__x0000__x0000__x0000__x0000__x0000__x00…
Innate Immune System	Reactome	R-HSA-168249	30	1043	1.68e-06	0.000219781	RASGRP4|NCF4|PLAUR|NFKBIA|GAB2|TLR10|CCR2|SERPINA1|MGAM|SLCO4C1|QPCT|PPBP|CTSL|PGRMC1|FPR1|FCGR2A|PADI2|MEFV|MMP25|LRG1|CAPZA2|CDA|LGMN|HSPA1A|NAPRT|ADGRG3|ANPEP|TLR5|HSP90AA1|CKAP4	RASGRP4|NCF4|PLAUR|NFKBIA|GAB2|TLR10|CCR2|SERPINA1|MGAM|SLCO4C1|QPCT|PPBP|CTSL|PGRMC1|FPR1|FCGR2A|PADI2|MEFV|MMP25|LRG1|CAPZA2|CDA|LGMN|HSPA1A|NAPRT|ADGRG3|ANPEP|TLR5|HSP90AA1|CKAP5
identical protein binding	Gene Ontology	GO:0042802	37	1456	1.78e-06	0.000225535	AMOTL1|EHD2|CCL4|CCL5|NFKBIA|NAMPT|NTSR1|TLR10|SLC4A4|CCR2|CASTOR2|PLIN5|ASS1|SERPINA1|LAMB2|CEL|ROPN1L|THBS1|TNS2|KCTD21|DAPK2|NECAB1|HSPB1|UGDH|ENO3|KCTD12|HGD|SLC40A1|KCNJ2|CDA|SDC2|SDC4|TIGIT|MEFV|COL1A1|HSP90AA1|VWF	AMOTL1|EHD2|CCL4|CCL5|NFKBIA|NAMPT|NTSR1|TLR10|SLC4A4|CCR2|CASTOR2|PLIN5|ASS1|SERPINA1|LAMB2|CEL|ROPN1L|THBS1|TNS2|KCTD21|DAPK2|NECAB1|HSPB1|UGDH|ENO3|KCTD12|HGD|SLC40A1|KCNJ2|CDA|SDC2|SDC4|TIGIT|MEFV|COL1A1|HSP90AA2|VWF
Neutrophil degranulation	Reactome	R-HSA-6798695	19	478	1.87e-06	0.000229053	SERPINA1|CDA|PGRMC1|SLCO4C1|FPR1|MGAM|NAPRT|PPBP|QPCT|FCGR2A|HSPA1A|PADI2|ADGRG3|ANPEP|PLAUR|MMP25|HSP90AA1|LRG1|CKAP4	SERPINA1|CDA|PGRMC1|SLCO4C1|FPR1|MGAM|NAPRT|PPBP|QPCT|FCGR2A|HSPA1A|PADI2|ADGRG3|ANPEP|PLAUR|MMP25|HSP90AA1|LRG1|CKAP5
integral component of membrane	Gene Ontology	GO:0016021	69	3643	2.83e-06	0.000335457	CEL|NSDHL|PLAUR|SLC6A8|KLRC3|TRDC|MBOAT2|CCR2|KLRB1|SLC4A1|LY6G6F|ATP9A|PTGDR|LSMEM1|PANX2|CYP4F3|SLC25A39|INAFM2|RNF175|GPR146|ITPRIP|C1orf115|CYP2D7|TMEM191B|RNF19B|MGAM|DGAT2|SLC4A4|KCNMA1|SLC36A1|PILRA|SLC2A14|MFAP3L|MYRF|ANPEP|IFITM2|GBGT1|FAM209A|ITPRIPL2|HEG1|FAM210B|MFSD1|FPR1|SLC13A4|CRTAM|AQP9|SIGLEC12|SLC25A24|TMEM169|PTCRA|KLRG1|PXYLP1|PMP22|KEL|SLC40A1|TMEM60|CLP1|STX3|TIGIT|TMEM40|S…	CEL|NSDHL|PLAUR|SLC6A8|KLRC3|TRDC|MBOAT2|CCR2|KLRB1|SLC4A1|LY6G6F|ATP9A|PTGDR|LSMEM1|PANX2|CYP4F3|SLC25A39|INAFM2|RNF175|GPR146|ITPRIP|C1orf115|CYP2D7|TMEM191B|RNF19B|MGAM|DGAT2|SLC4A4|KCNMA1|SLC36A1|PILRA|SLC2A14|MFAP3L|MYRF|ANPEP|IFITM2|GBGT1|FAM210A|IT_x0000__x0000__x0000__x0000__x0000__x0000__x0000__x0000__x0000__x0000__x0000__x0000__x0000__x0000__x0000__x0000__x0000__x0000__x0000__x0000__x00…
Signaling by Rho GTPases	Reactome	R-HSA-194315	18	449	3.11e-06	0.000357793	TUBA8|HIST1H2AC|NCF4|LIMK2|TUBB4A|SRGAP1|MYLK|TUBB1|FMNL2|ITGB3BP|CTTN|HIST1H2BJ|AURKB|RHOBTB1|ARHGAP6|HIST1H2BH|A2M|ARHGAP18	TUBA8|HIST1H2AC|NCF4|LIMK2|TUBB4A|SRGAP1|MYLK|TUBB1|FMNL2|ITGB3BP|CTTN|HIST1H2BJ|AURKB|RHOBTB1|ARHGAP6|HIST1H2BH|A2M|ARHGAP19
Inflammation mediated by chemokine and cytokine signaling pathway	PANTHER	P00031	12	201	3.26e-06	0.000363956	CCL4|CCL5|PF4V1|FPR1|MYLK|IFNG|CCR2|ALOX12|COL6A3|COL6A2|VWF|CXCR6	CCL4|CCL5|PF4V1|FPR1|MYLK|IFNG|CCR2|ALOX12|COL6A3|COL6A2|VWF|CXCR7
response to virus	Gene Ontology	GO:0009615	9	104	3.41e-06	0.000369968	IFITM2|PIM2|CCL4|CCL5|IFNG|HYAL2|HSPB1|BCL3|TNFSF4	IFITM2|PIM2|CCL4|CCL5|IFNG|HYAL2|HSPB1|BCL3|TNFSF5
negative regulation of focal adhesion assembly	Gene Ontology	GO:0051895	5	18	3.7e-06	0.000389858	FAM107A|MMP14|ARHGAP6|ACVRL1|THBS1	FAM107A|MMP14|ARHGAP6|ACVRL1|THBS2
cytokine-mediated signaling pathway	Gene Ontology	GO:0019221	14	282	3.91e-06	0.000401366	CSF2RB|IL1RN|CCL4|CCL5|FPR1|STX3|GAB2|CLC|CCR2|FASLG|CSF3R|HSP90AA1|FLT3|FSCN1	CSF2RB|IL1RN|CCL4|CCL5|FPR1|STX3|GAB2|CLC|CCR2|FASLG|CSF3R|HSP90AA1|FLT3|FSCN2
HSP90 chaperone cycle for steroid hormone receptors (SHR)	Reactome	R-HSA-3371497	7	55	4.16e-06	0.000416223	CAPZA2|TUBA8|TUBB4A|TUBB1|HSPA1A|HSP90AA1|HSPA1L	CAPZA2|TUBA8|TUBB4A|TUBB1|HSPA1A|HSP90AA1|HSPA2L
blood coagulation	Gene Ontology	GO:0007596	11	173	4.74e-06	0.000461509	PLAUR|SERPINA1|EHD2|CAPZA2|HBD|PRKAR2B|SLC4A1|COL1A1|GP6|VWF|MAFF	PLAUR|SERPINA1|EHD2|CAPZA2|HBD|PRKAR2B|SLC4A1|COL1A1|GP7|VWF|MAFF
Signaling by Interleukins	Reactome	R-HSA-449147	21	619	5.89e-06	0.000559353	CSF2RB|IL1RN|CCL4|RASGRP4|CCL5|IFNG|FPR1|CA1|NFKBIA|GAB2|STX3|CLC|CCR2|FASLG|CSF3R|GFRA2|HSP90AA1|VWF|PDGFRB|FLT3|FSCN1	CSF2RB|IL1RN|CCL4|RASGRP4|CCL5|IFNG|FPR1|CA1|NFKBIA|GAB2|STX3|CLC|CCR2|FASLG|CSF3R|GFRA2|HSP90AA1|VWF|PDGFRB|FLT3|FSCN2
Cardiovascular diseases	KEGG DISEASE		15	342	7.44e-06	0.000689177	KCNJ2|ACVRL1|IFNG|GLRX5|EPB42|MYLK|TUBB1|OSM|TNNC1|KLF1|HBA1|SLC4A1|GP6|HBA2|VWF	KCNJ2|ACVRL1|IFNG|GLRX5|EPB42|MYLK|TUBB1|OSM|TNNC1|KLF1|HBA1|SLC4A1|GP6|HBA3|VWF
neutrophil degranulation	Gene Ontology	GO:0043312	18	482	7.92e-06	0.000716065	SERPINA1|CDA|PGRMC1|SLCO4C1|FPR1|MGAM|NAPRT|PPBP|QPCT|FCGR2A|HSPA1A|PADI2|ADGRG3|ANPEP|PLAUR|HSP90AA1|LRG1|CKAP4	SERPINA1|CDA|PGRMC1|SLCO4C1|FPR1|MGAM|NAPRT|PPBP|QPCT|FCGR2A|HSPA1A|PADI2|ADGRG3|ANPEP|PLAUR|HSP90AA1|LRG1|CKAP5
regulation of immune response	Gene Ontology	GO:0050776	12	221	8.14e-06	0.000719094	CRTAM|KLRB1|CLP1|CD160|CD34|IGHV3-53|FCGR2A|PILRA|ICAM5|CD226|COL1A1|IGHV1-69	CRTAM|KLRB1|CLP1|CD160|CD34|IGHV3-53|FCGR2A|PILRA|ICAM5|CD226|COL1A1|IGHV1-70
external side of plasma membrane	Gene Ontology	GO:0009897	16	392	8.82e-06	0.000761376	ANPEP|HEG1|ATP1B2|CD34|TRDC|THBS1|CCR2|FASLG|CXCR6|CSF3R|GFRA2|CD226|IGHV3-53|IGHV1-69|IGHV4-61|IGHV3-74	ANPEP|HEG1|ATP1B2|CD34|TRDC|THBS1|CCR2|FASLG|CXCR6|CSF3R|GFRA2|CD226|IGHV3-53|IGHV1-69|IGHV4-61|IGHV3-75
Binding and Uptake of Ligands by Scavenger Receptors	Reactome	R-HSA-2173782	6	41	9.98e-06	0.00084266	HSPH1|CLP1|COL1A1|HBA1|HSP90AA1|HBA2	HSPH1|CLP1|COL1A1|HBA1|HSP90AA1|HBA3
apical plasma membrane	Gene Ontology	GO:0016324	15	354	1.1e-05	0.000908594	AMOTL1|IGFBP2|CTSL|HYAL2|FEZ1|ATP1B2|MGAM|CD34|KCNMA1|SLC22A4|SLC4A4|SHROOM4|P2RY1|PDGFRB|STX3	AMOTL1|IGFBP2|CTSL|HYAL2|FEZ1|ATP1B2|MGAM|CD34|KCNMA1|SLC22A4|SLC4A4|SHROOM4|P2RY1|PDGFRB|STX4
cell surface	Gene Ontology	GO:0009986	20	598	1.2e-05	0.000961402	PLXNB3|PDGFC|NLGN3|PDGFRB|PLAUR|SDC2|CEL|SDC4|NTSR1|SLC4A4|TIGIT|ACVRL1|CD226|HYAL2|LPAR2|HSP90AA1|GP6|THBS1|P2RY1|TNFSF4	PLXNB3|PDGFC|NLGN3|PDGFRB|PLAUR|SDC2|CEL|SDC4|NTSR1|SLC4A4|TIGIT|ACVRL1|CD226|HYAL2|LPAR2|HSP90AA1|GP6|THBS1|P2RY1|TNFSF5
MHC class II antigen presentation	Reactome	R-HSA-2132295	9	123	1.22e-05	0.000961402	CAPZA2|TUBA8|CTSL|LGMN|RILP|TUBB4A|TUBB1|AP1S2|KIF3C	CAPZA2|TUBA8|CTSL|LGMN|RILP|TUBB4A|TUBB1|AP1S2|KIF4C
Allergies and autoimmune diseases	KEGG DISEASE		8	93	1.25e-05	0.000965043	IL1RN|CCL5|IFNG|MEFV|FCGR2A|CCR2|TLR5|TNFSF4	IL1RN|CCL5|IFNG|MEFV|FCGR2A|CCR2|TLR5|TNFSF5
lysosomal lumen	Gene Ontology	GO:0043202	8	94	1.34e-05	0.00100168	PDGFRB|CTSL|LGMN|SDC2|CEL|SDC4|FASLG|HSP90AA1	PDGFRB|CTSL|LGMN|SDC2|CEL|SDC4|FASLG|HSP90AA2
collagen binding	Gene Ontology	GO:0005518	7	67	1.37e-05	0.00100168	CTSL|ITGA10|VWF|SERPINH1|COL6A2|GP6|COCH	CTSL|ITGA10|VWF|SERPINH1|COL6A2|GP7|COCH
Regulation of Insulin-like Growth Factor (IGF) transport and uptake by Insulin-like Growth Factor Binding Proteins (IGFBPs)	Reactome	R-HSA-381426	9	125	1.37e-05	0.00100168	SERPINA1|LTBP1|SDC2|IGFBP2|IGFBP7|IGFBP4|PRSS23|LAMC1|CKAP4	SERPINA1|LTBP1|SDC2|IGFBP2|IGFBP7|IGFBP4|PRSS23|LAMC1|CKAP5
hemoglobin complex	Gene Ontology	GO:0005833	4	11	1.53e-05	0.00109512	HBA1|HBD|AHSP|HBQ1	HBA1|HBD|AHSP|HBQ2
cellular protein metabolic process	Gene Ontology	GO:0044267	11	198	1.58e-05	0.00111092	CSF2RB|SERPINA1|LTBP1|SDC2|PRSS23|IGFBP2|IGFBP7|IGFBP4|TSPAN5|LAMC1|CKAP4	CSF2RB|SERPINA1|LTBP1|SDC2|PRSS23|IGFBP2|IGFBP7|IGFBP4|TSPAN5|LAMC1|CKAP5
Focal adhesion	KEGG PATHWAY	hsa04510	11	199	1.65e-05	0.00114027	PDGFRB|COL6A2|TNXB|MYLK|THBS1|ITGA10|PDGFC|COL1A1|COL6A3|LAMC1|VWF	PDGFRB|COL6A2|TNXB|MYLK|THBS1|ITGA10|PDGFC|COL1A1|COL6A3|LAMC2|VWF
focal adhesion	Gene Ontology	GO:0005925	16	418	1.88e-05	0.00126696	ZNF185|MMP14|CTTN|SNTB2|CNN3|HSPB1|PLAUR|CEL|SDC4|FAM107A|HSPA1A|ALOX15B|SHROOM4|TNS2|TSPAN9|PDGFRB	ZNF185|MMP14|CTTN|SNTB2|CNN3|HSPB1|PLAUR|CEL|SDC4|FAM107A|HSPA1A|ALOX15B|SHROOM4|TNS2|TSPAN10|PDGFRB
Metabolic pathways	KEGG PATHWAY	hsa01100	34	1433	1.9e-05	0.00126696	CEL|NSDHL|NAMPT|MBOAT2|ALOX12|ME3|CYP4F3|ASS1|GATM|SELENBP1|MGAM|DGAT2|ACSS3|ALAS2|PHOSPHO1|PDE5A|GBGT1|HAL|UGDH|ENO3|GUK1|HGD|CDA|SDS|CA2|PFKFB3|ELOVL7|NAPRT|ANPEP|HYAL2|ALOX15B|ALPL|CA1|SGMS2	CEL|NSDHL|NAMPT|MBOAT2|ALOX12|ME3|CYP4F3|ASS1|GATM|SELENBP1|MGAM|DGAT2|ACSS3|ALAS2|PHOSPHO1|PDE5A|GBGT1|HAL|UGDH|ENO3|GUK1|HGD|CDA|SDS|CA2|PFKFB3|ELOVL7|NAPRT|ANPEP|HYAL2|ALOX15B|ALPL|CA1|SGMS3
cellular response to fibroblast growth factor stimulus	Gene Ontology	GO:0044344	5	27	2.05e-05	0.00133919	HYAL2|EGR3|NR4A1|CCL5|COL1A1	HYAL2|EGR3|NR4A1|CCL5|COL1A2
Cellular responses to stress	Reactome	R-HSA-2262752	16	422	2.1e-05	0.00135486	CAPZA2|TUBA8|MOV10|E2F2|HIST1H2AC|NCF4|UBE2C|TUBB1|HSPA1A|HSPH1|IGFBP7|HSP90AA1|HIST1H2BH|TUBB4A|HIST1H2BJ|HSPA1L	CAPZA2|TUBA8|MOV10|E2F2|HIST1H2AC|NCF4|UBE2C|TUBB1|HSPA1A|HSPH1|IGFBP7|HSP90AA1|HIST1H2BH|TUBB4A|HIST1H2BJ|HSPA2L
mitochondrion	Gene Ontology	GO:0005739	31	1258	2.23e-05	0.00141387	GLRX5|NTSR1|HSPA1A|SCO2|ME3|CSKMT|PINK1|PLIN5|MAFF|PPP1R15A|CYP1B1|SIRT5|CYP2D7|DGAT2|GATM|ALAS2|OSM|MXD1|DLGAP5|TMEM70|G0S2|FAM210B|NR4A1|GIMAP8|SLC25A24|P2RY1|GTPBP8|SDS|SLC22A4|HSPE1|HSP90AA1	GLRX5|NTSR1|HSPA1A|SCO2|ME3|CSKMT|PINK1|PLIN5|MAFF|PPP1R15A|CYP1B1|SIRT5|CYP2D7|DGAT2|GATM|ALAS2|OSM|MXD1|DLGAP5|TMEM70|G0S2|FAM210B|NR4A1|GIMAP8|SLC25A24|P2RY1|GTPBP8|SDS|SLC22A4|HSPE1|HSP90AA2
Malaria	KEGG PATHWAY	hsa05144	6	49	2.51e-05	0.001563	KLRB1|IFNG|SDC2|THBS1|HBA1|HBA2	KLRB1|IFNG|SDC2|THBS1|HBA1|HBA3
cell adhesion	Gene Ontology	GO:0007155	17	478	2.56e-05	0.00156846	COL6A2|CYP1B1|CCL4|CEL|TNXB|GPNMB|THBS1|PTPRF|ICAM5|SIGLEC12|IGFBP7|CSF3R|CD226|COL6A3|LAMC1|VWF|ITGB3BP	COL6A2|CYP1B1|CCL4|CEL|TNXB|GPNMB|THBS1|PTPRF|ICAM5|SIGLEC12|IGFBP7|CSF3R|CD226|COL6A3|LAMC1|VWF|ITGB4BP
arachidonic acid metabolic process	Gene Ontology	GO:0019369	5	29	2.78e-05	0.00167427	ALOX15B|CYP4F3|CYP1B1|ALOX12|CYP2D7	ALOX15B|CYP4F3|CYP1B1|ALOX12|CYP2D8
Antigen processing and presentation	KEGG PATHWAY	hsa04612	7	77	3.14e-05	0.00184456	KLRC3|CTSL|LGMN|IFNG|HSPA1A|HSP90AA1|HSPA1L	KLRC3|CTSL|LGMN|IFNG|HSPA1A|HSP90AA1|HSPA2L
Degradation of the extracellular matrix	Reactome	R-HSA-1474228	9	140	3.19e-05	0.00184456	MMP14|COL6A2|CTSL|CTRB2|COL1A1|MMP25|COL6A3|LAMC1|A2M	MMP14|COL6A2|CTSL|CTRB2|COL1A1|MMP25|COL6A3|LAMC1|A3M
protease binding	Gene Ontology	GO:0002020	8	107	3.21e-05	0.00184456	SERPINA1|TIMP3|CEL|ATP9A|COL1A1|PINK1|VWF|A2M	SERPINA1|TIMP3|CEL|ATP9A|COL1A1|PINK1|VWF|A3M
Post-translational protein phosphorylation	Reactome	R-HSA-8957275	8	108	3.41e-05	0.00193384	SERPINA1|LTBP1|SDC2|IGFBP7|IGFBP4|PRSS23|LAMC1|CKAP4	SERPINA1|LTBP1|SDC2|IGFBP7|IGFBP4|PRSS23|LAMC1|CKAP5
Metabolism	Reactome	R-HSA-1430728	43	2075	3.62e-05	0.0020215	NSDHL|HYAL2|GLRX5|SLC6A8|MED25|NAMPT|MBOAT2|SLC25A37|PRKAR2B|ALOX12|ME3|CYP4F3|ASS1|CYP1B1|GATM|DGAT2|GUK1|ACSS3|ALAS2|PHOSPHO1|G0S2|HAL|UGDH|CTRB2|ENO3|RBP4|ALOX15B|HGD|LGMN|PMP22|CDA|LST1|SDS|SDC2|PFKFB3|SDC4|ELOVL7|NAPRT|SCO2|CA2|HSP90AA1|CA1|SGMS2	NSDHL|HYAL2|GLRX5|SLC6A8|MED25|NAMPT|MBOAT2|SLC25A37|PRKAR2B|ALOX12|ME3|CYP4F3|ASS1|CYP1B1|GATM|DGAT2|GUK1|ACSS3|ALAS2|PHOSPHO1|G0S2|HAL|UGDH|CTRB2|ENO3|RBP4|ALOX15B|HGD|LGMN|PMP22|CDA|LST1|SDS|SDC2|PFKFB3|SDC4|ELOVL7|NAPRT|SCO2|CA2|HSP90AA1|CA1|SGMS3
Platelet activation, signaling and aggregation	Reactome	R-HSA-76002	12	260	3.77e-05	0.00207301	SERPINA1|TIMP3|SELENOP|LY6G6F|THBS1|PPBP|CLEC1B|COL1A1|VWF|GP6|P2RY1|A2M	SERPINA1|TIMP3|SELENOP|LY6G6F|THBS1|PPBP|CLEC1B|COL1A1|VWF|GP6|P2RY1|A3M
Hematologic diseases	KEGG DISEASE		10	181	4e-05	0.00216972	IFNG|GLRX5|EPB42|TUBB1|SLC4A1|KLF1|HBA1|GP6|HBA2|VWF	IFNG|GLRX5|EPB42|TUBB1|SLC4A1|KLF1|HBA1|GP6|HBA3|VWF
hemopoiesis	Gene Ontology	GO:0030097	6	54	4.15e-05	0.00220222	AHSP|GLRX5|CD34|MEIS1|CCR2|FLT3	AHSP|GLRX5|CD34|MEIS1|CCR2|FLT4
Platelet Adhesion to exposed collagen	Reactome	R-HSA-75892	4	15	4.2e-05	0.00220222	VWF|GP6|ITGA10|COL1A1	VWF|GP6|ITGA10|COL1A2
chaperone cofactor-dependent protein refolding	Gene Ontology	GO:0051085	5	32	4.24e-05	0.00220222	HSPA1A|DNAJB4|HSPH1|HSPE1|HSPA1L	HSPA1A|DNAJB4|HSPH1|HSPE1|HSPA2L
signaling receptor binding	Gene Ontology	GO:0005102	14	353	4.3e-05	0.00220222	PDGFRB|CRTAM|PLAUR|LTA|TIGIT|CLC|IGFBP2|HSPA1A|FASLG|IGFBP4|CD160|ADM|A2M|TNFSF4	PDGFRB|CRTAM|PLAUR|LTA|TIGIT|CLC|IGFBP2|HSPA1A|FASLG|IGFBP4|CD160|ADM|A2M|TNFSF5
Cell adhesion molecules (CAMs)	KEGG PATHWAY	hsa04514	9	146	4.35e-05	0.00220222	NLGN3|NTNG2|LRRC4|CD34|SDC2|SDC4|PTPRF|TIGIT|CD226	NLGN3|NTNG2|LRRC4|CD34|SDC2|SDC4|PTPRF|TIGIT|CD227
unfolded protein binding	Gene Ontology	GO:0051082	8	115	5.19e-05	0.00256282	AHSP|DNAJB4|HSPA1A|HSPE1|HSP90AA1|SERPINH1|HSP90AA2P|HSPA1L	AHSP|DNAJB4|HSPA1A|HSPE1|HSP90AA1|SERPINH1|HSP90AA2P|HSPA2L
positive regulation of cell migration	Gene Ontology	GO:0030335	11	227	5.2e-05	0.00256282	MMP14|PDGFRB|PDGFC|CCL5|GTSE1|GPNMB|MYLK|FAM107A|SPRY2|COL1A1|THBS1	MMP14|PDGFRB|PDGFC|CCL5|GTSE1|GPNMB|MYLK|FAM107A|SPRY2|COL1A1|THBS2
Integrin cell surface interactions	Reactome	R-HSA-216083	7	84	5.27e-05	0.00256702	ITGA10|THBS1|ICAM5|COL1A1|COL6A3|COL6A2|VWF	ITGA10|THBS1|ICAM5|COL1A1|COL6A3|COL6A3|VWF
Phagosome	KEGG PATHWAY	hsa04145	9	152	5.84e-05	0.0028092	TUBA8|CTSL|NCF4|CLP1|TUBB4A|RILP|FCGR2A|TUBB1|THBS1	TUBA8|CTSL|NCF4|CLP1|TUBB4A|RILP|FCGR2A|TUBB1|THBS2
intracellular membrane-bounded organelle	Gene Ontology	GO:0043231	22	788	6.29e-05	0.00298781	PDGFRB|CTTN|EHD2|DYRK3|AP1S2|SHROOM4|PLIN4|PLIN5|SERPINA1|CYP4F3|CYP1B1|PPP1R3B|CYP2D7|CEL|DAPK2|AQP9|RHOBTB1|LRG1|KLRG1|MAP1LC3B2|RRP12|BCL3	PDGFRB|CTTN|EHD2|DYRK3|AP1S2|SHROOM4|PLIN4|PLIN5|SERPINA1|CYP4F3|CYP1B1|PPP1R3B|CYP2D7|CEL|DAPK2|AQP9|RHOBTB1|LRG1|KLRG1|MAP1LC3B2|RRP12|BCL4
Cellular responses to external stimuli	Reactome	R-HSA-8953897	17	516	6.39e-05	0.00299458	CAPZA2|TUBA8|MOV10|E2F2|HIST1H2AC|NCF4|UBE2C|TUBB1|HSPA1A|HSPH1|IGFBP7|PINK1|HSP90AA1|HIST1H2BH|TUBB4A|HIST1H2BJ|HSPA1L	CAPZA2|TUBA8|MOV10|E2F2|HIST1H2AC|NCF4|UBE2C|TUBB1|HSPA1A|HSPH1|IGFBP7|PINK1|HSP90AA1|HIST1H2BH|TUBB4A|HIST1H2BJ|HSPA2L
extracellular matrix	Gene Ontology	GO:0031012	11	233	6.5e-05	0.00299458	MMP14|TIMP3|LTBP1|CLP1|TNXB|THBS1|PHOSPHO1|COL1A1|FBLN2|COL6A3|ALPL	MMP14|TIMP3|LTBP1|CLP1|TNXB|THBS1|PHOSPHO1|COL1A1|FBLN2|COL6A4|ALPL
RHO GTPase Effectors	Reactome	R-HSA-195258	13	321	6.54e-05	0.00299458	CTTN|NCF4|LIMK2|TUBB4A|MYLK|TUBB1|FMNL2|ITGB3BP|TUBA8|HIST1H2AC|AURKB|HIST1H2BH|HIST1H2BJ	CTTN|NCF4|LIMK2|TUBB4A|MYLK|TUBB1|FMNL2|ITGB3BP|TUBA8|HIST1H2AC|AURKB|HIST1H2BH|HIST1H3BJ
Immune system diseases	KEGG DISEASE		12	278	6.97e-05	0.00315009	IL1RN|CCL5|IFNG|NFKBIA|MEFV|FCGR2A|SLC22A4|STX11|CCR2|FASLG|TLR5|TNFSF4	IL1RN|CCL5|IFNG|NFKBIA|MEFV|FCGR2A|SLC22A4|STX11|CCR2|FASLG|TLR5|TNFSF5
molecular_function	Gene Ontology	GO:0003674	21	742	7.65e-05	0.00341908	GTSE1|POLA2|G0S2|FAM209A|LAMB2|NTNG2|KBTBD6|SLC6A8|CSRNP1|UACA|TNXA|FAM107A|ZKSCAN2|ZXDB|HIST1H2AC|C9orf64|TMEM70|LRG1|TSPAN9|HSP90AA2P|NECAB1	GTSE1|POLA2|G0S2|FAM209A|LAMB2|NTNG2|KBTBD6|SLC6A8|CSRNP1|UACA|TNXA|FAM107A|ZKSCAN2|ZXDB|HIST1H2AC|C9orf64|TMEM70|LRG1|TSPAN9|HSP90AA2P|NECAB2
glycosaminoglycan biosynthetic process	Gene Ontology	GO:0006024	5	37	7.92e-05	0.00349833	UGDH|PXYLP1|SDC2|SDC4|PDGFRB	UGDH|PXYLP1|SDC2|SDC5|PDGFRB
platelet degranulation	Gene Ontology	GO:0002576	8	124	8.54e-05	0.00372923	SERPINA1|TIMP3|SELENOP|LY6G6F|THBS1|PPBP|VWF|A2M	SERPINA1|TIMP3|SELENOP|LY6G6F|THBS1|PPBP|VWF|A3M
positive regulation of interferon-gamma production	Gene Ontology	GO:0032729	6	63	9.17e-05	0.00395654	CRTAM|LTA|CCR2|CD226|BCL3|TNFSF4	CRTAM|LTA|CCR2|CD226|BCL3|TNFSF5
positive regulation of NMDA glutamate receptor activity	Gene Ontology	GO:1904783	3	6	9.38e-05	0.00400215	IFNG|PINK1|CCR2	IFNG|PINK1|CCR3
aging	Gene Ontology	GO:0007568	9	163	9.71e-05	0.00409875	PDGFRB|P2RY1|NAMPT|IGFBP2|ENO3|ALOX12|AURKB|ADM|ASS1	PDGFRB|P2RY1|NAMPT|IGFBP2|ENO3|ALOX12|AURKB|ADM|ASS2
Platelet degranulation	Reactome	R-HSA-114608	8	128	0.000105258	0.00439307	SERPINA1|TIMP3|SELENOP|LY6G6F|THBS1|PPBP|VWF|A2M	SERPINA1|TIMP3|SELENOP|LY6G6F|THBS1|PPBP|VWF|A3M
cortical cytoskeleton	Gene Ontology	GO:0030863	4	20	0.000110339	0.00455506	CAPZA2|EPB42|CTTN|SLC4A1	CAPZA2|EPB42|CTTN|SLC4A2
extracellular matrix disassembly	Gene Ontology	GO:0022617	6	66	0.000116344	0.00475135	MMP14|CTSL|CTRB2|SH3PXD2B|LAMC1|A2M	MMP14|CTSL|CTRB2|SH3PXD2B|LAMC1|A3M
Factors involved in megakaryocyte development and platelet production	Reactome	R-HSA-983231	9	168	0.000120776	0.00487987	CAPZA2|TUBA8|EHD2|HBD|TUBB4A|TUBB1|PRKAR2B|KIF3C|MAFF	CAPZA2|TUBA8|EHD2|HBD|TUBB4A|TUBB1|PRKAR2B|KIF4C|MAFF
bicarbonate transport	Gene Ontology	GO:0015701	5	41	0.000123301	0.00489153	HBA1|SLC4A4|CA1|SLC4A1|CA2	HBA1|SLC4A4|CA1|SLC4A1|CA3
defense response to bacterium	Gene Ontology	GO:0042742	10	209	0.000124886	0.00489153	CLP1|IGHV4-61|TRDC|COCH|PPBP|TLR5|IGHV3-53|IGHV1-69|BCL3|IGHV3-74	CLP1|IGHV4-61|TRDC|COCH|PPBP|TLR5|IGHV3-53|IGHV1-69|BCL3|IGHV3-75
chemokine-mediated signaling pathway	Gene Ontology	GO:0070098	6	67	0.000125645	0.00489153	CCL4|CCL5|PF4V1|PPBP|CCR2|CXCR6	CCL4|CCL5|PF4V1|PPBP|CCR2|CXCR7
extracellular matrix organization	Gene Ontology	GO:0030198	11	252	0.000126217	0.00489153	MMP14|COL6A2|ITGA10|THBS1|ICAM5|COL1A1|FBLN2|COL6A3|LAMC1|VWF|BCL3	MMP14|COL6A2|ITGA10|THBS1|ICAM5|COL1A1|FBLN2|COL6A3|LAMC1|VWF|BCL4
Response to elevated platelet cytosolic Ca2+	Reactome	R-HSA-76005	8	133	0.00013526	0.00518905	SERPINA1|TIMP3|SELENOP|LY6G6F|THBS1|PPBP|VWF|A2M	SERPINA1|TIMP3|SELENOP|LY6G6F|THBS1|PPBP|VWF|A3M
Transport of small molecules	Reactome	R-HSA-382551	20	720	0.000143556	0.00545226	ATP1B2|SLC38A5|SLC40A1|LST1|CA2|CA1|SLC2A14|SLC13A4|SLC36A1|AQP9|SLC22A4|SLC4A4|SLCO4C1|PRKAR2B|SLC4A1|ATP9A|APOBR|HBA1|HBA2|A2M	ATP1B2|SLC38A5|SLC40A1|LST1|CA2|CA1|SLC2A14|SLC13A4|SLC36A1|AQP9|SLC22A4|SLC4A4|SLCO4C1|PRKAR2B|SLC4A1|ATP9A|APOBR|HBA1|HBA2|A3M
ATP binding	Gene Ontology	GO:0005524	32	1463	0.000146057	0.00549231	PDGFRB|DNAH17|MOV10|EHD2|LIMK2|EPB42|HSP90AA2P|DYRK3|ATP9A|PINK1|ASS1|FLT3|HSPA1A|HSPA1L|HSPH1|CDC6|AURKB|DAPK2|ALPK3|ACVRL1|PIM2|PIM3|ACSS3|GUK1|P2RY1|KIF3C|UBE2C|MYLK|SLC22A4|HSPE1|HSP90AA1|PFKFB3	PDGFRB|DNAH17|MOV10|EHD2|LIMK2|EPB42|HSP90AA2P|DYRK3|ATP9A|PINK1|ASS1|FLT3|HSPA1A|HSPA1L|HSPH1|CDC6|AURKB|DAPK2|ALPK3|ACVRL1|PIM2|PIM3|ACSS3|GUK1|P2RY1|KIF3C|UBE2C|MYLK|SLC22A4|HSPE1|HSP90AA1|PFKFB4
extracellular matrix structural constituent	Gene Ontology	GO:0005201	8	137	0.000164051	0.00610848	LTBP1|TNXB|THBS1|IGFBP7|COL1A1|FBLN2|VWF|LAMC1	LTBP1|TNXB|THBS1|IGFBP7|COL1A1|FBLN2|VWF|LAMC2
metal ion binding	Gene Ontology	GO:0046872	44	2298	0.000170062	0.00627083	RNF10|LIMK2|GLRX5|YOD1|ITGA10|ZXDB|TNNC1|ME3|TIMP3|JADE3|RNF175|EGR3|ZNF608|EGR1|KCNMA1|GTPBP8|KLF1|HBD|TNS2|ZNF438|PDE5A|GBGT1|ACVRL1|PHOSPHO1|PGRMC1|ZNF189|PPP1R10|HGD|RNF19B|ZNF28|KEL|ZNF718|BNC2|CLP1|MYLK|NAPRT|ZKSCAN2|HSPE1|COL1A1|AURKB|RNF123|ZNF799|ASAP2|ALPL	RNF10|LIMK2|GLRX5|YOD1|ITGA10|ZXDB|TNNC1|ME3|TIMP3|JADE3|RNF175|EGR3|ZNF608|EGR1|KCNMA1|GTPBP8|KLF1|HBD|TNS2|ZNF438|PDE5A|GBGT1|ACVRL1|PHOSPHO1|PGRMC1|ZNF189|PPP1R10|HGD|RNF19B|ZNF28|KEL|ZNF718|BNC2|CLP1|MYLK|NAPRT|ZKSCAN2|HSPE1|COL1A1|AURKB|RNF123|ZNF799|ASAP2|ALPL
cytoskeleton	Gene Ontology	GO:0005856	14	406	0.000177612	0.00642873	CTTN|HSPB1|PLEKHH3|PINK1|EPB42|UACA|SPRY2|DYRK3|CKAP4|RHOBTB1|CMAHP|ALOX15B|CALD1|FSCN1	CTTN|HSPB1|PLEKHH3|PINK1|EPB42|UACA|SPRY2|DYRK3|CKAP4|RHOBTB1|CMAHP|ALOX15B|CALD1|FSCN2
transforming growth factor beta binding	Gene Ontology	GO:0050431	4	23	0.00017773	0.00642873	HYAL2|ACVRL1|LTBP1|THBS1	HYAL2|ACVRL1|LTBP1|THBS2
positive regulation of transcription by RNA polymerase II	Gene Ontology	GO:0045944	27	1159	0.000183937	0.00659051	RNF10|NFKBIA|MED25|NAMPT|ERG|MYBL2|SOX6|MAFF|RGMA|EGR3|MGAM|EGR1|CSRNP1|MEIS1|EOMES|KLF1|PBX2P1|ACVRL1|NR4A1|P2RY1|KLRG1|SLC40A1|E2F2|HYAL2|RFX2|NFIX|BCL3	RNF10|NFKBIA|MED25|NAMPT|ERG|MYBL2|SOX6|MAFF|RGMA|EGR3|MGAM|EGR1|CSRNP1|MEIS1|EOMES|KLF1|PBX2P1|ACVRL1|NR4A1|P2RY1|KLRG1|SLC40A1|E2F2|HYAL2|RFX2|NFIX|BCL4
positive regulation of endothelial cell proliferation	Gene Ontology	GO:0001938	6	73	0.000194544	0.00690541	PLXNB3|ACVRL1|DYSF|EGR3|NR4A1|LRG1	PLXNB3|ACVRL1|DYSF|EGR3|NR4A1|LRG2
-	Gene Ontology	GO:0042535	4	24	0.000205629	0.00721092	IFNG|CCR2|HSPB1|THBS1	IFNG|CCR2|HSPB1|THBS2
integrin binding	Gene Ontology	GO:0005178	8	142	0.000206948	0.00721092	MMP14|CEL|TNXB|GPNMB|THBS1|ICAM5|CD226|VWF	MMP14|CEL|TNXB|GPNMB|THBS1|ICAM5|CD227|VWF
Cell Cycle	Reactome	R-HSA-1640170	18	629	0.000215686	0.00744705	GTSE1|POLA2|TUBA8|E2F2|HIST1H2AC|UBE2C|TUBB4A|PSMC3IP|TUBB1|ITGB3BP|PRKAR2B|HIST1H2BJ|AURKB|HSP90AA1|MYBL2|HIST1H2BH|RMI1|CDC6	GTSE1|POLA2|TUBA8|E2F2|HIST1H2AC|UBE2C|TUBB4A|PSMC3IP|TUBB1|ITGB3BP|PRKAR2B|HIST1H2BJ|AURKB|HSP90AA1|MYBL2|HIST1H2BH|RMI1|CDC7
Interleukin-10 signaling	Reactome	R-HSA-6783783	5	47	0.00022196	0.00759464	FPR1|CCR2|CCL5|CCL4|IL1RN	FPR1|CCR2|CCL5|CCL4|IL2RN
haptoglobin binding	Gene Ontology	GO:0031720	3	9	0.000239893	0.00813495	HBA1|HBD|HBQ1	HBA1|HBD|HBQ2
Cell Cycle, Mitotic	Reactome	R-HSA-69278	16	525	0.000244377	0.00821367	POLA2|TUBA8|E2F2|HIST1H2AC|UBE2C|GTSE1|TUBB1|ITGB3BP|PRKAR2B|HIST1H2BJ|AURKB|HSP90AA1|MYBL2|HIST1H2BH|TUBB4A|CDC6	POLA2|TUBA8|E2F2|HIST1H2AC|UBE2C|GTSE1|TUBB1|ITGB3BP|PRKAR2B|HIST1H2BJ|AURKB|HSP90AA1|MYBL2|HIST1H2BH|TUBB4A|CDC7
Class A/1 (Rhodopsin-like receptors)	Reactome	R-HSA-373076	12	322	0.00025894	0.008617	KEL|PLPPR2|CCL5|FPR1|PPBP|NTSR1|LPAR2|CCR2|CXCR6|PTGDR|P2RY1|LPAR6	KEL|PLPPR2|CCL5|FPR1|PPBP|NTSR1|LPAR2|CCR2|CXCR6|PTGDR|P2RY1|LPAR7
DNA-binding transcription factor activity, RNA polymerase II-specific	Gene Ontology	GO:0000981	22	874	0.000260915	0.008617	ERG|MYBL2|SOX6|MAFF|EGR3|MGAM|EGR1|CSRNP1|MEIS1|EOMES|MXD1|KLF1|MYRF|PBX2P1|TSC22D1|NR4A1|KLRG1|E2F2|RFX2|ZKSCAN2|NFIX|YBX3	ERG|MYBL2|SOX6|MAFF|EGR3|MGAM|EGR1|CSRNP1|MEIS1|EOMES|MXD1|KLF1|MYRF|PBX2P1|TSC22D1|NR4A1|KLRG1|E2F2|RFX2|ZKSCAN2|NFIX|YBX4
immune response	Gene Ontology	GO:0006955	14	427	0.000291413	0.00954127	IL1RN|CTSL|CCL4|IFITM2|PF4V1|PPBP|THBS1|TLR10|CCR2|CXCR6|IGKV2D-29|IGHV3-53|IGHV1-69|TNFSF4	IL1RN|CTSL|CCL4|IFITM2|PF4V1|PPBP|THBS1|TLR10|CCR2|CXCR6|IGKV2D-29|IGHV3-53|IGHV1-69|TNFSF5
Syndecan interactions	Reactome	R-HSA-3000170	4	27	0.000308197	0.00971218	SDC2|THBS1|SDC4|COL1A1	SDC2|THBS1|SDC4|COL1A2
positive regulation of calcium ion transport	Gene Ontology	GO:0051928	4	27	0.000308197	0.00971218	LILRA2|MYLK|CCL4|CCL5	LILRA2|MYLK|CCL4|CCL6
cellular response to vascular endothelial growth factor stimulus	Gene Ontology	GO:0035924	4	27	0.000308197	0.00971218	SPRY2|NR4A1|HSPB1|EGR3	SPRY2|NR4A1|HSPB1|EGR4
haptoglobin-hemoglobin complex	Gene Ontology	GO:0031838	3	10	0.000309419	0.00971218	HBA1|HBD|HBQ1	HBA1|HBD|HBQ2
organic acid binding	Gene Ontology	GO:0043177	3	10	0.000309419	0.00971218	HBA1|HBD|HBQ1	HBA1|HBD|HBQ2
positive regulation of inflammatory response	Gene Ontology	GO:0050729	6	81	0.000329292	0.0102512	IFNG|HYAL2|NFKBIA|TLR10|CCR2|TNFSF4	IFNG|HYAL2|NFKBIA|TLR10|CCR2|TNFSF5
angiogenesis	Gene Ontology	GO:0001525	10	238	0.000339254	0.0104183	CCDC134|AMOTL1|ACVRL1|CYP1B1|DYSF|CD160|MMP14|CEL|MEIS1|ANPEP	CCDC134|AMOTL1|ACVRL1|CYP1B1|DYSF|CD160|MMP14|CEL|MEIS2|ANPEP
negative regulation of apoptotic process	Gene Ontology	GO:0043066	15	487	0.000340146	0.0104183	PDGFRB|PIM2|PIM3|HSPB1|NAA35|NFKBIA|DYRK3|NTSR1|SPRY2|HSPA1A|PLAUR|EGR3|THBS1|BCL3|SLC40A1	PDGFRB|PIM2|PIM3|HSPB1|NAA35|NFKBIA|DYRK3|NTSR1|SPRY2|HSPA1A|PLAUR|EGR3|THBS1|BCL3|SLC40A2
proteolysis involved in cellular protein catabolic process	Gene Ontology	GO:0051603	4	28	0.000349304	0.0106104	RNF123|CEL|CTSL|LGMN	RNF124|CEL|CTSL|LGMN
endoplasmic reticulum	Gene Ontology	GO:0005783	24	1018	0.000352003	0.0106104	NSDHL|NTSR1|MBOAT2|HSPA1A|PINK1|ASS1|FKBP9|RGMA|SERPINA1|CYP2D7|DGAT2|SLC36A1|THBS1|FLT3|PGRMC1|GIMAP8|RNF19B|SERPINH1|CCDC134|HYAL2|PPP1R15A|ELOVL7|VWF|CKAP4	NSDHL|NTSR1|MBOAT2|HSPA1A|PINK1|ASS1|FKBP9|RGMA|SERPINA1|CYP2D7|DGAT2|SLC36A1|THBS1|FLT3|PGRMC1|GIMAP8|RNF19B|SERPINH1|CCDC134|HYAL2|PPP1R15A|ELOVL7|VWF|CKAP5
endochondral ossification	Gene Ontology	GO:0001958	4	29	0.000394188	0.0117884	MMP14|ALPL|PHOSPHO1|COL1A1	MMP14|ALPL|PHOSPHO1|COL1A2
response to mechanical stimulus	Gene Ontology	GO:0009612	5	54	0.000402494	0.0119427	IGFBP2|MMP14|THBS1|P2RY1|COL1A1	IGFBP2|MMP14|THBS1|P2RY1|COL1A2
actin cytoskeleton	Gene Ontology	GO:0015629	10	245	0.000422166	0.0124293	ZNF185|CAPZA2|CNN3|MYLK|FAM107A|SPRY2|SHROOM4|ARHGAP6|CALD1|FSCN1	ZNF185|CAPZA2|CNN3|MYLK|FAM107A|SPRY2|SHROOM4|ARHGAP6|CALD1|FSCN2
Pathogenic Escherichia coli infection	KEGG PATHWAY	hsa05130	5	55	0.000435314	0.0127179	TUBB4A|TUBA8|CTTN|TLR5|TUBB1	TUBB4A|TUBA8|CTTN|TLR5|TUBB2
response to hypoxia	Gene Ontology	GO:0001666	8	160	0.00044403	0.0128735	MMP14|ACVRL1|EGR1|LTA|KCNMA1|THBS1|ALAS2|ADM	MMP14|ACVRL1|EGR1|LTA|KCNMA1|THBS1|ALAS3|ADM
negative regulation of cell population proliferation	Gene Ontology	GO:0008285	13	394	0.000448552	0.0129061	ACVRL1|PIM2|HIST1H2AC|SPRY1|GPNMB|SPRY2|HSPA1A|ALOX15B|IGFBP7|TNS2|CYP1B1|ADM|CDC6	ACVRL1|PIM2|HIST1H2AC|SPRY1|GPNMB|SPRY2|HSPA1A|ALOX15B|IGFBP7|TNS2|CYP1B1|ADM|CDC7
SLC-mediated transmembrane transport	Reactome	R-HSA-425407	10	249	0.000476669	0.0136119	SLC38A5|SLC40A1|LST1|SLC2A14|SLC13A4|SLC36A1|SLC22A4|SLC4A4|SLCO4C1|SLC4A1	SLC38A5|SLC40A1|LST1|SLC2A14|SLC13A4|SLC36A1|SLC22A4|SLC4A4|SLCO4C1|SLC4A2
dendritic spine	Gene Ontology	GO:0043197	8	162	0.000480297	0.0136132	KCNJ2|CTTN|CNN3|FEZ1|NEDD4|NTSR1|LRRC4|PRKAR2B	KCNJ2|CTTN|CNN3|FEZ1|NEDD4|NTSR1|LRRC4|PRKAR3B
intrinsic component of membrane	Gene Ontology	GO:0031224	3	12	0.000484585	0.013633	RGS16|KCNJ2|FAM210B	RGS16|KCNJ2|FAM211B
receptor-mediated endocytosis	Gene Ontology	GO:0006898	8	163	0.00049931	0.013944	CTTN|NLGN3|CLP1|IGHV3-53|HBA1|HSP90AA1|IGHV1-69|HSPH1	CTTN|NLGN3|CLP1|IGHV3-53|HBA1|HSP90AA1|IGHV1-69|HSPH2
Collagen formation	Reactome	R-HSA-1474290	6	89	0.000528084	0.0146059	COLGALT2|CTSL|COL1A1|SERPINH1|COL6A2|COL6A3	COLGALT2|CTSL|COL1A1|SERPINH1|COL6A2|COL6A4
cellular response to tumor necrosis factor	Gene Ontology	GO:0071356	7	125	0.000530705	0.0146059	CCL4|CCL5|HYAL2|THBS1|COL1A1|ASS1|YBX3	CCL4|CCL5|HYAL2|THBS1|COL1A1|ASS1|YBX4
actin filament binding	Gene Ontology	GO:0051015	9	208	0.000543725	0.0146993	ZNF185|CAPZA2|CTTN|GAS2L1|FMNL2|TNNC1|TNNC2|SHROOM4|FSCN1	ZNF185|CAPZA2|CTTN|GAS2L1|FMNL2|TNNC1|TNNC2|SHROOM4|FSCN2
Non-integrin membrane-ECM interactions	Reactome	R-HSA-3000171	5	58	0.00054594	0.0146993	SDC2|LAMC1|SDC4|THBS1|COL1A1	SDC2|LAMC1|SDC4|THBS1|COL1A2
positive regulation of smooth muscle cell proliferation	Gene Ontology	GO:0048661	5	58	0.00054594	0.0146993	PDGFRB|THBS1|CCL5|ALOX12|NAMPT	PDGFRB|THBS1|CCL5|ALOX13|NAMPT
microtubule-based process	Gene Ontology	GO:0007017	4	32	0.000553451	0.0146993	GTSE1|TUBB4A|TUBA8|TUBB1	GTSE1|TUBB4A|TUBA8|TUBB2
oxygen binding	Gene Ontology	GO:0019825	4	32	0.000553451	0.0146993	HBA1|HBD|CYP1B1|HBQ1	HBA1|HBD|CYP1B1|HBQ2
Signaling by Receptor Tyrosine Kinases	Reactome	R-HSA-9006934	14	458	0.000570812	0.0150552	PDGFRB|COL6A2|NCF4|NEDD4|HSPB1|GAB2|THBS1|SPRY2|SPRY1|COL1A1|HSP90AA1|COL6A3|LAMC1|FLT3	PDGFRB|COL6A2|NCF4|NEDD4|HSPB1|GAB2|THBS1|SPRY2|SPRY1|COL1A1|HSP90AA1|COL6A3|LAMC1|FLT4
G alpha (i) signalling events	Reactome	R-HSA-418594	13	405	0.00057506	0.0150626	RGS16|CCL4|CCL5|FPR1|SDC2|SDC4|PPBP|RGS18|CCR2|PRKAR2B|RBP4|CXCR6|LPAR2	RGS16|CCL4|CCL5|FPR1|SDC2|SDC4|PPBP|RGS18|CCR2|PRKAR2B|RBP4|CXCR6|LPAR3
iron ion binding	Gene Ontology	GO:0005506	7	127	0.000580554	0.0151024	CYP1B1|CYP2D7|HBQ1|ALOX12|HBA1|ALOX15B|CYP4F3	CYP1B1|CYP2D7|HBQ1|ALOX12|HBA1|ALOX15B|CYP4F4
oxygen carrier activity	Gene Ontology	GO:0005344	3	13	0.000591749	0.0152889	HBA1|HBD|HBQ1	HBA1|HBD|HBQ2
microtubule	Gene Ontology	GO:0005874	11	305	0.00060141	0.0154335	MAP1LC3B2|DNAH17|SNTB2|HSPH1|DYSF|TUBB4A|TUBB1|MEFV|TUBA8|CFAP20|KIF3C	MAP1LC3B2|DNAH17|SNTB2|HSPH1|DYSF|TUBB4A|TUBB1|MEFV|TUBA8|CFAP20|KIF4C
Osteoclast differentiation	KEGG PATHWAY	hsa04380	7	128	0.000606836	0.0154682	NCF4|IFNG|NFKBIA|GAB2|FCGR2A|LILRA5|LILRA2	NCF4|IFNG|NFKBIA|GAB2|FCGR2A|LILRA5|LILRA3
skeletal system morphogenesis	Gene Ontology	GO:0048705	4	33	0.000615398	0.0155819	SH3PXD2B|HYAL2|CSRNP1|PDGFRB	SH3PXD2B|HYAL2|CSRNP2|PDGFRB
modulation of chemical synaptic transmission	Gene Ontology	GO:0050804	5	60	0.000630601	0.0158611	LRRC4|PRKAR2B|CEL|NTNG2|NLGN3	LRRC4|PRKAR2B|CEL|NTNG2|NLGN4
positive regulation of B cell activation	Gene Ontology	GO:0050871	6	93	0.000657254	0.0163154	TNFSF4|IGHV4-61|TRDC|IGHV3-53|IGHV1-69|IGHV3-74	TNFSF4|IGHV4-61|TRDC|IGHV3-53|IGHV1-69|IGHV3-75
lipid droplet	Gene Ontology	GO:0005811	6	93	0.000657254	0.0163154	G0S2|NSDHL|DGAT2|PLIN4|PLIN5|CKAP4	G0S2|NSDHL|DGAT2|PLIN4|PLIN5|CKAP5
DNA-binding transcription activator activity, RNA polymerase II-specific	Gene Ontology	GO:0001228	14	466	0.000671965	0.0165722	NR4A1|E2F2|EGR3|MGAM|EGR1|CSRNP1|MEIS1|EOMES|ERG|RFX2|MYBL2|KLRG1|MAFF|PBX2P1	NR4A1|E2F2|EGR3|MGAM|EGR1|CSRNP1|MEIS1|EOMES|ERG|RFX2|MYBL2|KLRG1|MAFF|PBX2P2
positive regulation of angiogenesis	Gene Ontology	GO:0045766	7	131	0.00069139	0.0168182	ACVRL1|CYP1B1|HSPB1|CD34|THBS1|LRG1|ADM	ACVRL1|CYP1B1|HSPB1|CD34|THBS1|LRG2|ADM
phagocytosis, recognition	Gene Ontology	GO:0006910	6	94	0.00069307	0.0168182	CLP1|IGHV4-61|TRDC|IGHV3-53|IGHV1-69|IGHV3-74	CLP1|IGHV4-61|TRDC|IGHV3-53|IGHV1-69|IGHV3-75
perinuclear region of cytoplasm	Gene Ontology	GO:0048471	18	697	0.000697306	0.0168182	BSPRY|EHD2|LGMN|CD34|DGAT2|NEDD4|CCR2|YBX3|MTPN|HSPA1A|PRKAR2B|FASLG|CKAP4|ATP9A|HYAL2|PINK1|HSP90AA1|BCL3	BSPRY|EHD2|LGMN|CD34|DGAT2|NEDD4|CCR2|YBX3|MTPN|HSPA1A|PRKAR2B|FASLG|CKAP4|ATP9A|HYAL2|PINK1|HSP90AA1|BCL4
basolateral plasma membrane	Gene Ontology	GO:0016323	9	216	0.000704119	0.0168182	LIN7A|SLC40A1|LST1|CA2|AQP9|SLC4A4|SLCO4C1|SLC4A1|P2RY1	LIN7A|SLC40A1|LST1|CA2|AQP9|SLC4A4|SLCO4C1|SLC4A1|P2RY2
Attenuation phase	Reactome	R-HSA-3371568	3	14	0.000712937	0.0168182	HSP90AA1|HSPA1A|HSPA1L	HSP90AA1|HSPA1A|HSPA2L
cellular potassium ion homeostasis	Gene Ontology	GO:0030007	3	14	0.000712937	0.0168182	KCNJ2|ATP1B2|KCNMA1	KCNJ2|ATP1B2|KCNMA2
oxygen transport	Gene Ontology	GO:0015671	3	14	0.000712937	0.0168182	HBA1|HBD|HBQ1	HBA1|HBD|HBQ2
endocytic vesicle	Gene Ontology	GO:0030139	5	62	0.000724727	0.0169908	LPAR2|HYAL2|EHD2|DYSF|NLGN3	LPAR2|HYAL2|EHD2|DYSF|NLGN4
Prion diseases	KEGG PATHWAY	hsa05020	4	35	0.000753771	0.0175633	HSPA1A|LAMC1|EGR1|CCL5	HSPA1A|LAMC1|EGR1|CCL6
actin binding	Gene Ontology	GO:0003779	10	266	0.000777708	0.0180106	SNTB2|CNN3|MYLK|KCNMA1|FAM107A|MEFV|TNNC1|TNNC2|CALD1|FSCN1	SNTB2|CNN3|MYLK|KCNMA1|FAM107A|MEFV|TNNC1|TNNC2|CALD1|FSCN2
Pathways in cancer	KEGG PATHWAY	hsa05200	15	530	0.000790049	0.0181855	CSF2RB|PDGFRB|PIM2|E2F2|RASGRP4|IFNG|NFKBIA|FLT3|FASLG|CSF3R|LPAR2|HSP90AA1|LAMC1|LPAR6|DAPK2	CSF2RB|PDGFRB|PIM2|E2F2|RASGRP4|IFNG|NFKBIA|FLT3|FASLG|CSF3R|LPAR2|HSP90AA1|LAMC1|LPAR6|DAPK3
Prostate cancer	KEGG PATHWAY	hsa05215	6	97	0.000809636	0.0185241	PDGFRB|PDGFC|E2F2|NFKBIA|ERG|HSP90AA1	PDGFRB|PDGFC|E2F2|NFKBIA|ERG|HSP90AA2
heme binding	Gene Ontology	GO:0020037	7	135	0.000818356	0.0186115	CYP1B1|PGRMC1|CYP2D7|HBQ1|HBD|HBA1|CYP4F3	CYP1B1|PGRMC1|CYP2D7|HBQ1|HBD|HBA1|CYP4F4
Collagen degradation	Reactome	R-HSA-1442490	5	64	0.00082897	0.0186663	MMP14|COL6A3|COL6A2|CTSL|COL1A1	MMP14|COL6A3|COL6A2|CTSL|COL1A2
cell motility	Gene Ontology	GO:0048870	4	36	0.000830596	0.0186663	MMP14|CTTN|CD34|FSCN1	MMP14|CTTN|CD34|FSCN2
endocytic vesicle lumen	Gene Ontology	GO:0071682	3	15	0.000848843	0.0189161	HBA1|HSP90AA1|HSPH1	HBA1|HSP90AA1|HSPH2
antigen processing and presentation of exogenous peptide antigen via MHC class II	Gene Ontology	GO:0019886	6	98	0.000851672	0.0189161	CAPZA2|CTSL|LGMN|RILP|AP1S2|KIF3C	CAPZA2|CTSL|LGMN|RILP|AP1S2|KIF4C
African trypanosomiasis	KEGG PATHWAY	hsa05143	4	37	0.00091278	0.0201555	HBA1|IFNG|HBA2|FASLG	HBA1|IFNG|HBA3|FASLG
Viral protein interaction with cytokine and cytokine receptor	KEGG PATHWAY	hsa04061	6	100	0.000940773	0.0206051	CCL4|CCL5|PF4V1|PPBP|LTA|CCR2	CCL4|CCL5|PF4V1|PPBP|LTA|CCR3
platelet alpha granule lumen	Gene Ontology	GO:0031093	5	66	0.000943994	0.0206051	SERPINA1|PPBP|VWF|A2M|THBS1	SERPINA1|PPBP|VWF|A2M|THBS2
regulation of protein ubiquitination	Gene Ontology	GO:0031396	3	16	0.00100013	0.0214599	PINK1|HSP90AA1|HSPA1A	PINK1|HSP90AA1|HSPA2A
negative regulation of fibroblast growth factor receptor signaling pathway	Gene Ontology	GO:0040037	3	16	0.00100013	0.0214599	SPRY2|SPRY1|THBS1	SPRY2|SPRY1|THBS2
Collagen biosynthesis and modifying enzymes	Reactome	R-HSA-1650814	5	67	0.00100576	0.0214599	COLGALT2|SERPINH1|COL6A2|COL6A3|COL1A1	COLGALT2|SERPINH1|COL6A2|COL6A3|COL1A2
response to glucose	Gene Ontology	GO:0009749	5	67	0.00100576	0.0214599	THBS1|EGR1|KLRG1|RMI1|COL6A2	THBS1|EGR1|KLRG1|RMI1|COL6A3
platelet activation	Gene Ontology	GO:0030168	6	102	0.00103688	0.0220003	PF4V1|CLEC1B|COL1A1|GP6|P2RY1|VWF	PF4V1|CLEC1B|COL1A1|GP6|P2RY2|VWF
positive regulation of blood vessel endothelial cell migration	Gene Ontology	GO:0043536	4	39	0.00109403	0.0230333	AMOTL1|HSPB1|ALOX12|THBS1	AMOTL1|HSPB1|ALOX12|THBS2
lamellipodium	Gene Ontology	GO:0030027	8	185	0.00109769	0.0230333	AMOTL1|CTTN|DYSF|STX3|CEL|MYLK|MEFV|FSCN1	AMOTL1|CTTN|DYSF|STX3|CEL|MYLK|MEFV|FSCN2
Axon guidance	Reactome	R-HSA-422475	15	549	0.00111122	0.023189	PLXNB3|TUBA8|LIMK2|SRGAP1|SDC2|GAB2|TUBB1|RGMA|ITGA10|GFRA2|HSP90AA1|COL6A3|LAMC1|TUBB4A|COL6A2	PLXNB3|TUBA8|LIMK2|SRGAP1|SDC2|GAB2|TUBB1|RGMA|ITGA10|GFRA2|HSP90AA1|COL6A3|LAMC1|TUBB4A|COL6A3
cytokine activity	Gene Ontology	GO:0005125	8	186	0.00113458	0.0235471	IL1RN|CCL4|IFNG|NAMPT|CLC|LTA|FASLG|TNFSF4	IL1RN|CCL4|IFNG|NAMPT|CLC|LTA|FASLG|TNFSF5
cell migration	Gene Ontology	GO:0016477	9	232	0.00114087	0.023549	PDGFRB|NTNG2|FMNL2|SDC2|SDC4|THBS1|PTPRF|LAMC1|FSCN1	PDGFRB|NTNG2|FMNL2|SDC2|SDC4|THBS1|PTPRF|LAMC1|FSCN2
Vesicle-mediated transport	Reactome	R-HSA-5653656	17	669	0.00115162	0.0235849	SERPINA1|TUBA8|CYTH4|CAPZA2|CLP1|NAA35|TUBB4A|TUBB1|CTTN|AP1S2|COL1A1|HBA1|HSP90AA1|HBA2|CLVS1|KIF3C|HSPH1	SERPINA1|TUBA8|CYTH4|CAPZA2|CLP1|NAA35|TUBB4A|TUBB1|CTTN|AP1S2|COL1A1|HBA1|HSP90AA1|HBA2|CLVS1|KIF3C|HSPH2
positive regulation of chemotaxis	Gene Ontology	GO:0050921	3	17	0.00116745	0.0235849	PDGFRB|STX3|THBS1	PDGFRB|STX3|THBS2
negative regulation of interleukin-12 production	Gene Ontology	GO:0032695	3	17	0.00116745	0.0235849	TIGIT|MEFV|THBS1	TIGIT|MEFV|THBS2
low-density lipoprotein particle binding	Gene Ontology	GO:0030169	3	17	0.00116745	0.0235849	CLP1|PLTP|THBS1	CLP1|PLTP|THBS2
Assembly and cell surface presentation of NMDA receptors	Reactome	R-HSA-9609736	4	40	0.00119349	0.0239835	LIN7A|TUBB4A|TUBA8|TUBB1	LIN7A|TUBB4A|TUBA8|TUBB2
transmembrane signaling receptor activity	Gene Ontology	GO:0004888	7	146	0.00126405	0.0251354	KLRC3|KLRB1|FCGR2A|TLR10|CLEC1B|TLR5|GP6	KLRC3|KLRB1|FCGR2A|TLR10|CLEC1B|TLR5|GP7
positive regulation of cytosolic calcium ion concentration	Gene Ontology	GO:0007204	7	146	0.00126405	0.0251354	P2RY1|FPR1|LPAR2|CCR2|CXCR6|PTGDR|ADM	P2RY1|FPR1|LPAR2|CCR2|CXCR7|PTGDR|ADM
cytoplasmic vesicle	Gene Ontology	GO:0031410	10	285	0.00128368	0.0253928	AMOTL1|MMP14|MAP1LC3B2|DYSF|PDGFRB|HYAL2|IGFBP2|MEFV|RHOBTB1|DAPK2	AMOTL1|MMP14|MAP1LC3B2|DYSF|PDGFRB|HYAL2|IGFBP2|MEFV|RHOBTB1|DAPK3
Metabolite levels	NHGRI GWAS Catalog		6	107	0.00131014	0.0256389	SERPINA1|PPP1R3B|LST1|AQP9|PPBP|PLTP	SERPINA1|PPP1R3B|LST1|AQP10|PPBP|PLTP
positive regulation of cell population proliferation	Gene Ontology	GO:0008284	14	501	0.00131165	0.0256389	PDGFRB|PDGFC|LGMN|IFNG|THBS1|STX3|GAB2|NAMPT|MEIS1|CLC|FASLG|ADM|FLT3|TNFSF4	PDGFRB|PDGFC|LGMN|IFNG|THBS1|STX3|GAB2|NAMPT|MEIS1|CLC|FASLG|ADM|FLT3|TNFSF5
cell surface receptor signaling pathway	Gene Ontology	GO:0007166	10	286	0.00131637	0.0256389	LY6E|P2RY1|CDA|IFNG|CLC|KLRB1|ADGRG3|CLEC1B|FCGR2A|KLRG1	LY6E|P2RY1|CDA|IFNG|CLC|KLRB1|ADGRG3|CLEC1B|FCGR2A|KLRG2
Microtubule-dependent trafficking of connexons from Golgi to the plasma membrane	Reactome	R-HSA-190840	3	18	0.0013514	0.0259223	TUBB4A|TUBA8|TUBB1	TUBB4A|TUBA8|TUBB2
Blood trace element (Zn levels)	NHGRI GWAS Catalog		3	18	0.0013514	0.0259223	CA2|CA1|ZXDB	CA2|CA2|ZXDB
skeletal muscle tissue regeneration	Gene Ontology	GO:0043403	3	18	0.0013514	0.0259223	MTPN|ENO3|DYSF	MTPN|ENO4|DYSF
Bile secretion	KEGG PATHWAY	hsa04976	5	72	0.00136056	0.0259668	SLC4A4|CA2|ATP1B2|LST1|AQP9	SLC4A4|CA2|ATP1B2|LST1|AQP10
leukocyte migration	Gene Ontology	GO:0050900	8	192	0.00137717	0.0261525	ATP1B2|CD34|SDC2|SDC4|IGHV3-53|COL1A1|GP6|IGHV1-69	ATP1B2|CD34|SDC2|SDC4|IGHV3-53|COL1A1|GP6|IGHV1-70
regulation of cell shape	Gene Ontology	GO:0008360	7	150	0.00146641	0.0277086	PLXNB3|FMNL2|EPB42|RHOBTB1|P2RY1|ARHGAP18|COCH	PLXNB3|FMNL2|EPB42|RHOBTB1|P2RY1|ARHGAP19|COCH
eye development	Gene Ontology	GO:0001654	4	43	0.00152964	0.0283496	SH3PXD2B|SCO2|MEIS1|PBX2P1	SH3PXD2B|SCO2|MEIS1|PBX2P2
Transport of connexons to the plasma membrane	Reactome	R-HSA-190872	3	19	0.00155258	0.0283496	TUBB4A|TUBA8|TUBB1	TUBB4A|TUBA8|TUBB2
Antineutrophil cytoplasmic antibody-associated vasculitis	NHGRI GWAS Catalog		3	19	0.00155258	0.0283496	TSC22D1|SERPINA1|ARHGAP18	TSC22D1|SERPINA1|ARHGAP19
Allergic rhinitis	KEGG DISEASE	H01360	3	19	0.00155258	0.0283496	CCR2|CCL5|FCGR2A	CCR2|CCL5|FCGR3A
erythrocyte development	Gene Ontology	GO:0048821	3	19	0.00155258	0.0283496	SLC4A1|ALAS2|SOX6	SLC4A1|ALAS2|SOX7
positive regulation of endothelial cell apoptotic process	Gene Ontology	GO:2000353	3	19	0.00155258	0.0283496	CD160|FASLG|THBS1	CD160|FASLG|THBS2
positive regulation of monocyte chemotaxis	Gene Ontology	GO:0090026	3	19	0.00155258	0.0283496	CCR2|LGMN|CCL5	CCR2|LGMN|CCL6
GPCR ligand binding	Reactome	R-HSA-500792	13	454	0.00156521	0.0284433	KEL|PLPPR2|CCL5|FPR1|PPBP|NTSR1|LPAR2|CCR2|CXCR6|PTGDR|ADM|LPAR6|P2RY1	KEL|PLPPR2|CCL5|FPR1|PPBP|NTSR1|LPAR2|CCR2|CXCR6|PTGDR|ADM|LPAR6|P2RY2
Gastric acid secretion	KEGG PATHWAY	hsa04971	5	75	0.00161337	0.0290407	CA2|ATP1B2|MYLK|KCNJ15|KCNJ2	CA2|ATP1B2|MYLK|KCNJ15|KCNJ3
regulation of actin cytoskeleton organization	Gene Ontology	GO:0032956	5	75	0.00161337	0.0290407	FAM107A|PDGFRB|FSCN1|ARHGAP18|RHOBTB1	FAM107A|PDGFRB|FSCN1|ARHGAP18|RHOBTB2
toll-like receptor signaling pathway	Gene Ontology	GO:0002224	4	44	0.00165493	0.0295091	TLR10|CTSL|LGMN|TLR5	TLR10|CTSL|LGMN|TLR6
extrinsic apoptotic signaling pathway	Gene Ontology	GO:0097191	4	44	0.00165493	0.0295091	IFNG|G0S2|KRT8|FASLG	IFNG|G0S2|KRT9|FASLG
The role of GTSE1 in G2/M progression after G2 checkpoint	Reactome	R-HSA-8852276	5	76	0.00170483	0.0299767	GTSE1|HSP90AA1|TUBB4A|TUBA8|TUBB1	GTSE1|HSP90AA1|TUBB4A|TUBA8|TUBB2
ECM proteoglycans	Reactome	R-HSA-3000178	5	76	0.00170483	0.0299767	COL6A3|LAMC1|TNXB|COL6A2|COL1A1	COL6A3|LAMC1|TNXB|COL6A2|COL1A2
cell body	Gene Ontology	GO:0044297	5	76	0.00170483	0.0299767	FEZ1|PINK1|P2RY1|PGRMC1|HSPA1L	FEZ1|PINK1|P2RY1|PGRMC1|HSPA2L
Developmental Biology	Reactome	R-HSA-1266738	23	1082	0.00176392	0.0308642	TUBA8|LIMK2|MED25|ITGA10|KRT8|HIST1H2AC|RGMA|PLXNB3|DSC2|MEIS1|GAB2|TUBB1|CSF3R|LAMC1|HIST1H2BH|HIST1H2BJ|SDC2|SRGAP1|GFRA2|HSP90AA1|COL6A3|COL6A2|TUBB4A	TUBA8|LIMK2|MED25|ITGA10|KRT8|HIST1H2AC|RGMA|PLXNB3|DSC2|MEIS1|GAB2|TUBB1|CSF3R|LAMC1|HIST1H2BH|HIST1H2BJ|SDC2|SRGAP1|GFRA2|HSP90AA1|COL6A3|COL6A2|TUBB5A
protein refolding	Gene Ontology	GO:0042026	3	20	0.00177156	0.0308642	HSP90AA1|HSPA1A|HSPA1L	HSP90AA1|HSPA1A|HSPA2L
neutrophil chemotaxis	Gene Ontology	GO:0030593	5	77	0.00180004	0.0312171	PF4V1|PPBP|CSF3R|CCL4|CCL5	PF4V1|PPBP|CSF3R|CCL4|CCL6
in utero embryonic development	Gene Ontology	GO:0001701	8	202	0.00187145	0.0323079	PDGFRB|ACVRL1|HEG1|OSM|MAFF|SOX6|YBX3|SCO2	PDGFRB|ACVRL1|HEG1|OSM|MAFF|SOX6|YBX3|SCO3
Proteoglycans in cancer	KEGG PATHWAY	hsa05205	8	203	0.00192769	0.0331284	CTTN|CTSL|PLAUR|SDC2|SDC4|THBS1|FASLG|TIMP3	CTTN|CTSL|PLAUR|SDC2|SDC4|THBS1|FASLG|TIMP4
Systemic lupus erythematosus	NHGRI GWAS Catalog		5	79	0.00200205	0.0339099	TNFSF4|TNXB|NTNG2|LAMC1|FCGR2A	TNFSF4|TNXB|NTNG2|LAMC1|FCGR3A
Fasting insulin-related traits (interaction with BMI)	NHGRI GWAS Catalog		3	21	0.00200888	0.0339099	SPRY2|PDGFC|PPP1R3B	SPRY2|PDGFC|PPP1R4B
positive regulation of natural killer cell mediated cytotoxicity	Gene Ontology	GO:0045954	3	21	0.00200888	0.0339099	CD160|CRTAM|CD226	CD160|CRTAM|CD227
regulation of dendrite morphogenesis	Gene Ontology	GO:0048814	3	21	0.00200888	0.0339099	FEZ1|SDC2|NEDD4	FEZ1|SDC2|NEDD5
Chemokine receptors bind chemokines	Reactome	R-HSA-380108	4	48	0.0022276	0.0358445	CCR2|CCL5|PPBP|CXCR6	CCR2|CCL5|PPBP|CXCR7
collagen fibril organization	Gene Ontology	GO:0030199	4	48	0.0022276	0.0358445	CYP1B1|SERPINH1|TNXB|COL1A1	CYP1B1|SERPINH1|TNXB|COL1A2
chemokine activity	Gene Ontology	GO:0008009	4	48	0.0022276	0.0358445	PF4V1|PPBP|CCL4|CCL5	PF4V1|PPBP|CCL4|CCL6
erythrocyte differentiation	Gene Ontology	GO:0030218	4	48	0.0022276	0.0358445	DYRK3|ALAS2|AHSP|KLF1	DYRK3|ALAS2|AHSP|KLF2
Formal thought disorder in schizophrenia	NHGRI GWAS Catalog		2	5	0.00225736	0.0358445	KCNJ2|JRKL	KCNJ3|JRKL
Hereditary spherocytosis	KEGG DISEASE	H00230	2	5	0.00225736	0.0358445	EPB42|SLC4A1	EPB42|SLC4A2
endolysosome lumen	Gene Ontology	GO:0036021	2	5	0.00225736	0.0358445	CTSL|LGMN	CTSL|LGMN
hemoglobin binding	Gene Ontology	GO:0030492	2	5	0.00225736	0.0358445	AHSP|SLC4A1	AHSP|SLC4A2
positive regulation of homotypic cell-cell adhesion	Gene Ontology	GO:0034112	2	5	0.00225736	0.0358445	PLAUR|CCL5	PLAUR|CCL6
hemoglobin metabolic process	Gene Ontology	GO:0020027	2	5	0.00225736	0.0358445	AHSP|EPB42	AHSP|EPB43
lysophosphatidic acid receptor activity	Gene Ontology	GO:0070915	2	5	0.00225736	0.0358445	LPAR2|LPAR6	LPAR2|LPAR7
CCR1 chemokine receptor binding	Gene Ontology	GO:0031726	2	5	0.00225736	0.0358445	CCL4|CCL5	CCL4|CCL6
Post-chaperonin tubulin folding pathway	Reactome	R-HSA-389977	3	22	0.00226506	0.0358445	TUBB4A|TUBA8|TUBB1	TUBB4A|TUBA8|TUBB2
heme biosynthetic process	Gene Ontology	GO:0006783	3	22	0.00226506	0.0358445	ALAS2|SLC25A39|PGRMC1	ALAS2|SLC25A39|PGRMC2
negative regulation of reactive oxygen species metabolic process	Gene Ontology	GO:2000378	3	22	0.00226506	0.0358445	PINK1|PLIN5|SIRT5	PINK1|PLIN5|SIRT6
biological_process	Gene Ontology	GO:0008150	15	594	0.00233128	0.0367394	KBTBD6|PMP22|FAM209A|LAMB2|SDC2|UACA|TNXA|ZKSCAN2|MINDY1|C9orf64|ZXDB|LRG1|TSPAN9|HSP90AA2P|NECAB1	KBTBD6|PMP22|FAM209A|LAMB2|SDC2|UACA|TNXA|ZKSCAN2|MINDY1|C9orf64|ZXDB|LRG1|TSPAN9|HSP90AA2P|NECAB2
Protein processing in endoplasmic reticulum	KEGG PATHWAY	hsa04141	7	165	0.0024588	0.0385889	HSPH1|YOD1|PPP1R15A|HSPA1A|HSP90AA1|CKAP4|HSPA1L	HSPH1|YOD1|PPP1R15A|HSPA1A|HSP90AA1|CKAP4|HSPA2L
actin cytoskeleton organization	Gene Ontology	GO:0030036	7	166	0.00253975	0.0395457	AMOTL1|CAPZA2|LIMK2|SHROOM4|TNXB|RHOBTB1|FSCN1	AMOTL1|CAPZA2|LIMK2|SHROOM4|TNXB|RHOBTB1|FSCN2
Proximal tubule bicarbonate reclamation	KEGG PATHWAY	hsa04964	3	23	0.00254059	0.0395457	SLC4A4|ATP1B2|CA2	SLC4A4|ATP1B2|CA3
ficolin-1-rich granule lumen	Gene Ontology	GO:1904813	6	123	0.00256323	0.0397352	SERPINA1|CDA|QPCT|HSPA1A|HSP90AA1|LRG1	SERPINA1|CDA|QPCT|HSPA1A|HSP90AA1|LRG2
@@Disease	Reactome	R-HSA-1643685	22	1049	0.00258102	0.0398485	CSF2RB|PDGFRB|NFKBIA|GAB2|TLR10|SLC4A4|HSPA1A|SLC4A1|AP1S2|CYP1B1|THBS1|NR4A1|FASLG|RBP4|TAF13|SLC40A1|LST1|SDC2|SDC4|TLR5|HSP90AA1|VWF	CSF2RB|PDGFRB|NFKBIA|GAB2|TLR10|SLC4A4|HSPA1A|SLC4A1|AP1S2|CYP1B1|THBS1|NR4A1|FASLG|RBP4|TAF13|SLC40A1|LST1|SDC2|SDC4|TLR5|HSP90AA2|VWF
Platelet activation	KEGG PATHWAY	hsa04611	6	124	0.00266382	0.0409602	MYLK|FCGR2A|COL1A1|VWF|P2RY1|GP6	MYLK|FCGR2A|COL1A1|VWF|P2RY1|GP7
COPI-independent Golgi-to-ER retrograde traffic	Reactome	R-HSA-6811436	4	51	0.00273759	0.0418875	CAPZA2|TUBB4A|TUBA8|TUBB1	CAPZA2|TUBB4A|TUBA8|TUBB2
Diseases associated with the TLR signaling cascade	Reactome	R-HSA-5602358	3	24	0.00283594	0.0418875	TLR10|NFKBIA|TLR5	TLR10|NFKBIA|TLR6
HSF1-dependent transactivation	Reactome	R-HSA-3371571	3	24	0.00283594	0.0418875	HSP90AA1|HSPA1A|HSPA1L	HSP90AA1|HSPA1A|HSPA2L
Diseases of Immune System	Reactome	R-HSA-5260271	3	24	0.00283594	0.0418875	TLR10|NFKBIA|TLR5	TLR10|NFKBIA|TLR6
positive regulation of glycolytic process	Gene Ontology	GO:0045821	3	24	0.00283594	0.0418875	IFNG|SLC4A4|PFKFB3	IFNG|SLC4A4|PFKFB4
lipid storage	Gene Ontology	GO:0019915	3	24	0.00283594	0.0418875	PLIN5|DGAT2|DYSF	PLIN5|DGAT3|DYSF
positive regulation of phosphatidylinositol 3-kinase signaling	Gene Ontology	GO:0014068	5	86	0.00284045	0.0418875	PDGFRB|PDGFC|NEDD4|FLT3|CCL5	PDGFRB|PDGFC|NEDD4|FLT3|CCL6
immunoglobulin complex, circulating	Gene Ontology	GO:0042571	5	87	0.00297812	0.0418875	IGHV3-53|IGHV1-69|IGHV4-61|TRDC|IGHV3-74	IGHV3-53|IGHV1-69|IGHV4-61|TRDC|IGHV3-75
Scavenging by Class F Receptors	Reactome	R-HSA-3000484	2	6	0.00298881	0.0418875	HSP90AA1|HSPH1	HSP90AA1|HSPH2
STAT5 Activation	Reactome	R-HSA-9645135	2	6	0.00298881	0.0418875	GAB2|FLT3	GAB2|FLT4
Type 1 diabetes nephropathy	NHGRI GWAS Catalog		2	6	0.00298881	0.0418875	RNF10|RGMA	RNF11|RGMA
Thalassemia	KEGG DISEASE	H00228	2	6	0.00298881	0.0418875	HBA1|HBA2	HBA1|HBA3
cell differentiation involved in embryonic placenta development	Gene Ontology	GO:0060706	2	6	0.00298881	0.0418875	EOMES|KRT8	EOMES|KRT9
venous blood vessel morphogenesis	Gene Ontology	GO:0048845	2	6	0.00298881	0.0418875	OSM|HEG1	OSM|HEG2
lipid oxidation	Gene Ontology	GO:0034440	2	6	0.00298881	0.0418875	ALOX15B|ALOX12	ALOX15B|ALOX13
positive regulation of natural killer cell mediated cytotoxicity directed against tumor cell target	Gene Ontology	GO:0002860	2	6	0.00298881	0.0418875	CRTAM|CD226	CRTAM|CD227
arylesterase activity	Gene Ontology	GO:0004064	2	6	0.00298881	0.0418875	CA2|CA1	CA2|CA2
negative regulation of lens fiber cell differentiation	Gene Ontology	GO:1902747	2	6	0.00298881	0.0418875	SPRY2|SPRY1	SPRY2|SPRY2
C3HC4-type RING finger domain binding	Gene Ontology	GO:0055131	2	6	0.00298881	0.0418875	PINK1|HSPA1A	PINK1|HSPA2A
endothelium development	Gene Ontology	GO:0003158	2	6	0.00298881	0.0418875	CD34|SLC40A1	CD34|SLC40A2
invadopodium membrane	Gene Ontology	GO:0071438	2	6	0.00298881	0.0418875	PLAUR|CEL	PLAUR|CEL
regulation of neuron projection arborization	Gene Ontology	GO:0150011	2	6	0.00298881	0.0418875	MOV10|NTNG2	MOV10|NTNG3
positive regulation of tau-protein kinase activity	Gene Ontology	GO:1902949	2	6	0.00298881	0.0418875	HSP90AA1|EGR1	HSP90AA1|EGR2
positive regulation of natural killer cell chemotaxis	Gene Ontology	GO:2000503	2	6	0.00298881	0.0418875	CCL4|CCL5	CCL4|CCL6
carbohydrate binding	Gene Ontology	GO:0030246	7	172	0.00306932	0.0428576	KLRC3|KLRB1|MGAM|CD34|SIGLEC12|CLEC1B|KLRG1	KLRC3|KLRB1|MGAM|CD34|SIGLEC12|CLEC1B|KLRG2
Gap junction	KEGG PATHWAY	hsa04540	5	88	0.00312055	0.0432119	PDGFRB|TUBB4A|TUBA8|PDGFC|TUBB1	PDGFRB|TUBB4A|TUBA8|PDGFC|TUBB2
Formation of tubulin folding intermediates by CCT/TriC	Reactome	R-HSA-389960	3	25	0.00315158	0.0432119	TUBB4A|TUBA8|TUBB1	TUBB4A|TUBA8|TUBB2
synaptic membrane adhesion	Gene Ontology	GO:0099560	3	25	0.00315158	0.0432119	LRRC4|PTPRF|NTNG2	LRRC4|PTPRF|NTNG3
aromatase activity	Gene Ontology	GO:0070330	3	25	0.00315158	0.0432119	CYP4F3|CYP1B1|CYP2D7	CYP4F3|CYP1B1|CYP2D8
glycosaminoglycan catabolic process	Gene Ontology	GO:0006027	3	25	0.00315158	0.0432119	HYAL2|SDC2|SDC4	HYAL2|SDC2|SDC5
Activation of NMDA receptors and postsynaptic events	Reactome	R-HSA-442755	5	89	0.00326782	0.0446445	TUBA8|LIN7A|TUBB4A|PRKAR2B|TUBB1	TUBA8|LIN7A|TUBB4A|PRKAR2B|TUBB2
response to ischemia	Gene Ontology	GO:0002931	4	54	0.00332225	0.0452254	PINK1|PANX2|EGR1|SIRT5	PINK1|PANX2|EGR1|SIRT6
innate immune response	Gene Ontology	GO:0045087	14	558	0.00339888	0.0461034	CAPZA2|CLP1|LILRA2|IGHV4-61|TRDC|APOBEC3B|TLR10|IGHV3-53|CD160|MEFV|TLR5|IGHV1-69|KLRG1|IGHV3-74	CAPZA2|CLP1|LILRA2|IGHV4-61|TRDC|APOBEC3B|TLR10|IGHV3-53|CD160|MEFV|TLR5|IGHV1-69|KLRG1|IGHV3-75
Protein digestion and absorption	KEGG PATHWAY	hsa04974	5	90	0.00342003	0.0462251	COL6A3|COL6A2|ATP1B2|SLC36A1|COL1A1	COL6A3|COL6A2|ATP1B2|SLC36A1|COL1A2
membrane	Gene Ontology	GO:0016020	36	2075	0.00344937	0.0463754	PDGFRB|SNTB2|RASGRP4|NCF4|TLR10|MBOAT2|ITGB3BP|ALOX12|CMAHP|ITPRIP|SELENBP1|ALOX15B|APOBR|BSPRY|LY6E|PCMTD1|PGRMC1|ATP1B2|NAT1|SLC4A4|ENO3|MMD|HBA1|LRG1|CCDC134|CAPZA2|PMP22|LST1|SPRY2|PINK1|GTSE1|PPP1R15A|HSPE1|HSP90AA1|CKAP4|ALPL	PDGFRB|SNTB2|RASGRP4|NCF4|TLR10|MBOAT2|ITGB3BP|ALOX12|CMAHP|ITPRIP|SELENBP1|ALOX15B|APOBR|BSPRY|LY6E|PCMTD1|PGRMC1|ATP1B2|NAT1|SLC4A4|ENO3|MMD|HBA1|LRG1|CCDC134|CAPZA2|PMP22|LST1|SPRY2|PINK1|GTSE1|PPP1R15A|HSPE1|HSP90AA1|CKAP5|ALPL
Other interleukin signaling	Reactome	R-HSA-449836	9	275	0.00345557	0.0463754	CSF2RB|PDGFRB|RASGRP4|STX3|GAB2|CSF3R|GFRA2|VWF|FLT3	CSF2RB|PDGFRB|RASGRP4|STX3|GAB2|CSF3R|GFRA2|VWF|FLT4
M Phase	Reactome	R-HSA-68886	11	384	0.00348696	0.0464813	TUBA8|UBE2C|TUBB1|ITGB3BP|PRKAR2B|HIST1H2AC|AURKB|HSP90AA1|HIST1H2BH|TUBB4A|HIST1H2BJ	TUBA8|UBE2C|TUBB1|ITGB3BP|PRKAR2B|HIST1H2AC|AURKB|HSP90AA1|HIST1H2BH|TUBB4A|HIST1H3BJ
triacylglycerol biosynthesis	BioCyc	TRIGLSYN-PWY	3	26	0.00348793	0.0464813	MBOAT2|DGAT2|PLPPR2	MBOAT2|DGAT2|PLPPR3
Legionellosis	KEGG PATHWAY	hsa05134	4	55	0.00353459	0.0466125	HSPA1A|HSPA1L|NFKBIA|TLR5	HSPA1A|HSPA1L|NFKBIA|TLR6
Signaling by PDGF	Reactome	R-HSA-186797	4	55	0.00353459	0.0466125	PDGFRB|COL6A3|COL6A2|THBS1	PDGFRB|COL6A3|COL6A2|THBS2
tertiary granule lumen	Gene Ontology	GO:1904724	4	55	0.00353459	0.0466125	LRG1|PPBP|CDA|QPCT	LRG2|PPBP|CDA|QPCT
specific granule membrane	Gene Ontology	GO:0035579	5	91	0.00357726	0.0467576	PLAUR|SLCO4C1|ADGRG3|CKAP4|PGRMC1	PLAUR|SLCO4C1|ADGRG3|CKAP4|PGRMC2
negative regulation of angiogenesis	Gene Ontology	GO:0016525	5	91	0.00357726	0.0467576	SPRY2|CCR2|CD160|FASLG|THBS1	SPRY2|CCR2|CD160|FASLG|THBS2
Human papillomavirus infection	KEGG PATHWAY	hsa05165	10	330	0.00358254	0.0467576	PDGFRB|COL6A2|TNXB|THBS1|ITGA10|FASLG|COL1A1|COL6A3|LAMC1|VWF	PDGFRB|COL6A2|TNXB|THBS1|ITGA10|FASLG|COL1A1|COL6A3|LAMC2|VWF
immunoglobulin receptor binding	Gene Ontology	GO:0034987	5	92	0.00373962	0.0471124	IGHV3-53|IGHV1-69|IGHV4-61|TRDC|IGHV3-74	IGHV3-53|IGHV1-69|IGHV4-61|TRDC|IGHV3-75
cellular response to transforming growth factor beta stimulus	Gene Ontology	GO:0071560	4	56	0.00375597	0.0471124	HYAL2|ACVRL1|SOX6|COL1A1	HYAL2|ACVRL1|SOX6|COL1A2
nucleoplasm	Gene Ontology	GO:0005654	56	3630	0.00376686	0.0471124	CAVIN2|RASGRP4|POLA2|TLE3|NFKBIA|MED25|TAF13|DYRK3|MYBL2|SOX6|RMI1|MXD1|HSPA1L|KRT8|HSPH1|ITGB3BP|CFAP20|MGAM|EGR1|UACA|DNAJB4|FSCN1|CDC6|KLF1|TMEM70|MFAP3L|MAFF|ZNF438|NECAB1|HSPB7|AURKB|HIST1H2AC|UGDH|NR4A1|PSMC3IP|PPP1R10|HSP90AA1|HIST1H2BH|MYRF|HIST1H2BJ|SLC40A1|KEL|E2F2|BNC2|UBE2C|GTSE1|HSPA1A|APOBEC3B|MEFV|MINDY1|NPIPA2|SPRY1|ASCC2|PFKFB3|BCL3|NPIPA3	CAVIN2|RASGRP4|POLA2|TLE3|NFKBIA|MED25|TAF13|DYRK3|MYBL2|SOX6|RMI1|MXD1|HSPA1L|KRT8|HSPH1|ITGB3BP|CFAP20|MGAM|EGR1|UACA|DNAJB4|FSCN1|CDC6|KLF1|TMEM70|MFAP3L|MAFF|ZNF438|NECAB1|HSPB7|AURKB|HIST1H2AC|UGDH|NR4A1|PSMC3IP|PPP1R10|HSP90AA1|HIST1H2BH|MYRF|HIST2Hؤᥱذᥱ_x0000__x0000__xFFFE__xFFFF__x000C__x0000__x0000__x0000_ؘᥱ_x0000_㨀_x0000__x0000__x0000__x0000__x0000__x0000__x0000__x0000__x0000_㨀_x0000__x0…
Helicobacter pylori serologic status	NHGRI GWAS Catalog		2	7	0.00381596	0.0471124	TLR10|FCGR2A	TLR10|FCGR3A
bud elongation involved in lung branching	Gene Ontology	GO:0060449	2	7	0.00381596	0.0471124	SPRY2|SPRY1	SPRY2|SPRY2
negative regulation of fibroblast migration	Gene Ontology	GO:0010764	2	7	0.00381596	0.0471124	HYAL2|C5orf30	HYAL2|C5orf31
CCR5 chemokine receptor binding	Gene Ontology	GO:0031730	2	7	0.00381596	0.0471124	CCL4|CCL5	CCL4|CCL6
regulation of cell death	Gene Ontology	GO:0010941	2	7	0.00381596	0.0471124	HSPA1A|SLC25A24	HSPA1A|SLC25A25
retina vasculature development in camera-type eye	Gene Ontology	GO:0061298	2	7	0.00381596	0.0471124	PDGFRB|ACVRL1	PDGFRB|ACVRL2
regulation of type B pancreatic cell proliferation	Gene Ontology	GO:0061469	2	7	0.00381596	0.0471124	ERRFI1|NR4A1	ERRFI1|NR4A2
endothelial tube morphogenesis	Gene Ontology	GO:0061154	2	7	0.00381596	0.0471124	ACVRL1|OSM	ACVRL2|OSM
phospholipase activator activity	Gene Ontology	GO:0016004	2	7	0.00381596	0.0471124	ARHGAP6|CCL5	ARHGAP6|CCL6
negative regulation of chemokine-mediated signaling pathway	Gene Ontology	GO:0070100	2	7	0.00381596	0.0471124	PADI2|CCL5	PADI2|CCL6
creatine metabolic process	Gene Ontology	GO:0006600	2	7	0.00381596	0.0471124	GATM|SLC6A8	GATM|SLC6A9
animal organ morphogenesis	Gene Ontology	GO:0009887	6	134	0.00383971	0.0471124	PDGFC|NTNG2|TLE3|MEIS1|LAMC1|PBX2P1	PDGFC|NTNG2|TLE3|MEIS1|LAMC1|PBX2P2
Congenital disorders of cofactor/vitamin metabolism	KEGG DISEASE		3	27	0.0038454	0.0471124	ALAS2|LST1|ALPL	ALAS2|LST2|ALPL
protein folding chaperone	Gene Ontology	GO:0044183	3	27	0.0038454	0.0471124	HSPA1A|HSPB1|HSPA1L	HSPA1A|HSPB1|HSPA2L
fibronectin binding	Gene Ontology	GO:0001968	3	27	0.0038454	0.0471124	SDC4|CTSL|THBS1	SDC4|CTSL|THBS2
hydrogen peroxide catabolic process	Gene Ontology	GO:0042744	3	27	0.0038454	0.0471124	HBA1|HBD|HBQ1	HBA1|HBD|HBQ2
Recruitment of NuMA to mitotic centrosomes	Reactome	R-HSA-380320	5	93	0.00390718	0.0477154	TUBA8|HSP90AA1|TUBB4A|PRKAR2B|TUBB1	TUBA8|HSP90AA1|TUBB4A|PRKAR2B|TUBB2
Cell surface interactions at the vascular wall	Reactome	R-HSA-202733	6	135	0.00397547	0.0483736	PF4V1|SDC4|SDC2|ATP1B2|COL1A1|GP6	PF4V1|SDC4|SDC2|ATP1B2|COL1A1|GP7
positive regulation of interleukin-1 beta production	Gene Ontology	GO:0032731	4	57	0.00398656	0.0483736	IFNG|EGR1|LILRA2|HSPB1	IFNG|EGR1|LILRA2|HSPB2
Congenital disorders of metabolism	KEGG DISEASE		16	695	0.00408495	0.0494097	KCNJ2|HAL|SLC40A1|LST1|TUBB4A|SLC6A8|TTC8|GATM|ALAS2|ENO3|SCO2|TMEM70|HGD|LAMB2|ASS1|ALPL	KCNJ2|HAL|SLC40A1|LST1|TUBB4A|SLC6A8|TTC8|GATM|ALAS2|ENO3|SCO2|TMEM70|HGD|LAMB2|ASS2|ALPL
Apoptosis	KEGG PATHWAY	hsa04210	6	136	0.00411476	0.0494552	CSF2RB|TUBA8|CTSL|NFKBIA|FASLG|LAMB2	CSF2RB|TUBA8|CTSL|NFKBIA|FASLG|LAMB3
RHO GTPases Activate Formins	Reactome	R-HSA-5663220	6	136	0.00411476	0.0494552	TUBA8|FMNL2|TUBB4A|TUBB1|ITGB3BP|AURKB	TUBA8|FMNL2|TUBB4A|TUBB1|ITGB4BP|AURKB
protein phosphorylation	Gene Ontology	GO:0006468	12	451	0.00413834	0.0495817	ALPK3|ACVRL1|PIM2|PIM3|LIMK2|MYLK|DYRK3|ERG|AURKB|PINK1|MMD|DAPK2	ALPK3|ACVRL1|PIM2|PIM3|LIMK2|MYLK|DYRK3|ERG|AURKB|PINK1|MMD|DAPK3
Activation of AMPK downstream of NMDARs	Reactome	R-HSA-9619483	3	28	0.00422439	0.0501382	TUBB4A|TUBA8|TUBB1	TUBB4A|TUBA8|TUBB2
regulation of intracellular pH	Gene Ontology	GO:0051453	3	28	0.00422439	0.0501382	SLC4A4|SLC4A1|CA2	SLC4A4|SLC4A1|CA3
podosome	Gene Ontology	GO:0002102	3	28	0.00422439	0.0501382	SH3PXD2B|CTTN|FSCN1	SH3PXD2B|CTTN|FSCN2
protein stabilization	Gene Ontology	GO:0050821	7	183	0.00425482	0.0503421	AHSP|PIM2|GTSE1|ATP1B2|HSPA1A|PINK1|HSP90AA1	AHSP|PIM2|GTSE1|ATP1B2|HSPA1A|PINK1|HSP90AA2
RUNX1 regulates genes involved in megakaryocyte differentiation and platelet function	Reactome	R-HSA-8936459	5	96	0.00444206	0.0516956	MOV10|HIST1H2BH|HIST1H2AC|HIST1H2BJ|THBS1	MOV10|HIST1H2BH|HIST1H2AC|HIST1H2BJ|THBS2
Arachidonic acid metabolism	Reactome	R-HSA-2142753	4	59	0.00447606	0.0516956	ALOX15B|CYP4F3|CYP1B1|ALOX12	ALOX15B|CYP4F3|CYP1B1|ALOX13
Kinesins	Reactome	R-HSA-983189	4	59	0.00447606	0.0516956	TUBB4A|TUBA8|KIF3C|TUBB1	TUBB4A|TUBA8|KIF3C|TUBB2
Fluid shear stress and atherosclerosis	KEGG PATHWAY	hsa05418	6	139	0.00455427	0.0516956	CTSL|IFNG|SDC2|SDC4|HSP90AA1|ASS1	CTSL|IFNG|SDC2|SDC4|HSP90AA1|ASS2
antigen binding	Gene Ontology	GO:0003823	6	139	0.00455427	0.0516956	IGHV4-61|TRDC|IGHV3-53|IGHV1-69|LILRA2|IGHV3-74	IGHV4-61|TRDC|IGHV3-53|IGHV1-69|LILRA2|IGHV3-75
TNFs bind their physiological receptors	Reactome	R-HSA-5669034	3	29	0.00462526	0.0516956	LTA|FASLG|TNFSF4	LTA|FASLG|TNFSF5
response to antibiotic	Gene Ontology	GO:0046677	3	29	0.00462526	0.0516956	HYAL2|HSP90AA1|ALPL	HYAL2|HSP90AA2|ALPL
myelin sheath	Gene Ontology	GO:0043209	3	29	0.00462526	0.0516956	HSP90AA1|TUBB4A|CA2	HSP90AA1|TUBB4A|CA3
iron ion homeostasis	Gene Ontology	GO:0055072	3	29	0.00462526	0.0516956	SLC25A37|EPB42|SLC40A1	SLC25A37|EPB42|SLC40A2
Metabolism of vitamins and cofactors	Reactome	R-HSA-196854	7	186	0.00463125	0.0516956	SDC2|SDC4|NAMPT|CTRB2|NAPRT|RBP4|HSP90AA1	SDC2|SDC4|NAMPT|CTRB2|NAPRT|RBP4|HSP90AA2
sarcolemma	Gene Ontology	GO:0042383	5	97	0.00463138	0.0516956	KRT8|COL6A3|COL6A2|ALOX12|DYSF	KRT8|COL6A3|COL6A2|ALOX13|DYSF
cellular response to leukemia inhibitory factor	Gene Ontology	GO:1990830	5	97	0.00463138	0.0516956	SPRY2|MYBL2|RFX2|PADI2|BSPRY	SPRY2|MYBL2|RFX2|PADI3|BSPRY
lipid metabolic process	Gene Ontology	GO:0006629	6	140	0.00470818	0.0516956	IL1RN|DGAT2|CEL|PLTP|ALOX12|ALOX15B	IL1RN|DGAT2|CEL|PLTP|ALOX12|ALOX16B
Assembly of collagen fibrils and other multimeric structures	Reactome	R-HSA-2022090	4	60	0.00473532	0.0516956	COL6A3|COL6A2|CTSL|COL1A1	COL6A3|COL6A2|CTSL|COL1A2
scaffold protein binding	Gene Ontology	GO:0097110	4	60	0.00473532	0.0516956	KRT8|HSP90AA1|P2RY1|NLGN3	KRT8|HSP90AA1|P2RY1|NLGN4
response to glucocorticoid	Gene Ontology	GO:0051384	4	60	0.00473532	0.0516956	IGFBP2|IL1RN|ADM|ALPL	IGFBP2|IL2RN|ADM|ALPL
Response to TNF-alpha inhibitors in rheumatoid arthritis	NHGRI GWAS Catalog		2	8	0.00473672	0.0516956	QPCT|ALPL	QPCT|ALPL
selenium binding	Gene Ontology	GO:0008430	2	8	0.00473672	0.0516956	SELENBP1|SELENOP	SELENBP2|SELENOP
tissue remodeling	Gene Ontology	GO:0048771	2	8	0.00473672	0.0516956	MMP14|CEL	MMP15|CEL
glycine transmembrane transporter activity	Gene Ontology	GO:0015187	2	8	0.00473672	0.0516956	SLC38A5|SLC36A1	SLC38A5|SLC36A2
insulin-like growth factor II binding	Gene Ontology	GO:0031995	2	8	0.00473672	0.0516956	IGFBP2|IGFBP4	IGFBP2|IGFBP5
F-actin capping protein complex	Gene Ontology	GO:0008290	2	8	0.00473672	0.0516956	CAPZA2|MTPN	CAPZA3|MTPN
endothelial cell chemotaxis	Gene Ontology	GO:0035767	2	8	0.00473672	0.0516956	EGR3|NR4A1	EGR3|NR4A2
positive regulation of natural killer cell cytokine production	Gene Ontology	GO:0002729	2	8	0.00473672	0.0516956	CD160|CD226	CD160|CD227
cellular hyperosmotic response	Gene Ontology	GO:0071474	2	8	0.00473672	0.0516956	ERRFI1|YBX3	ERRFI1|YBX4
-	Gene Ontology	GO:0042536	2	8	0.00473672	0.0516956	ERRFI1|BCL3	ERRFI1|BCL4
regulation of insulin-like growth factor receptor signaling pathway	Gene Ontology	GO:0043567	2	8	0.00473672	0.0516956	IGFBP2|IGFBP4	IGFBP2|IGFBP5
Pancreatic secretion	KEGG PATHWAY	hsa04972	5	98	0.00482637	0.0522052	SLC4A4|CEL|ATP1B2|KCNMA1|CA2	SLC4A4|CEL|ATP1B2|KCNMA1|CA3
ruffle	Gene Ontology	GO:0001726	5	98	0.00482637	0.0522052	PDGFRB|MEFV|CTTN|FSCN1|ARHGAP18	PDGFRB|MEFV|CTTN|FSCN1|ARHGAP19
serine-type endopeptidase inhibitor activity	Gene Ontology	GO:0004867	5	98	0.00482637	0.0522052	SERPINA1|SERPINH1|HMSD|A2M|COL6A3	SERPINA1|SERPINH1|HMSD|A2M|COL6A4
Neuronal System	Reactome	R-HSA-112316	11	402	0.00485105	0.0522052	LIN7A|KCNJ2|TUBA8|NLGN3|KCNJ15|TUBB4A|KCNMA1|TUBB1|PTPRF|PRKAR2B|PANX2	LIN7A|KCNJ2|TUBA8|NLGN3|KCNJ15|TUBB4A|KCNMA1|TUBB1|PTPRF|PRKAR2B|PANX3
Congenital disorders of amino acid metabolism	KEGG DISEASE		6	141	0.00486589	0.0522052	HAL|SLC6A8|GATM|TMEM70|HGD|ASS1	HAL|SLC6A8|GATM|TMEM70|HGD|ASS2
blood microparticle	Gene Ontology	GO:0072562	6	141	0.00486589	0.0522052	HBD|HSPA1A|SLC4A1|HBA1|A2M|HSPA1L	HBD|HSPA1A|SLC4A1|HBA1|A2M|HSPA2L
Peptide ligand-binding receptors	Reactome	R-HSA-375276	7	188	0.0048958	0.0523782	KEL|CCL5|FPR1|PPBP|NTSR1|CCR2|CXCR6	KEL|CCL5|FPR1|PPBP|NTSR1|CCR2|CXCR7
response to estrogen	Gene Ontology	GO:0043627	4	61	0.00500449	0.0530923	IGFBP2|MMP14|PDGFRB|CA2	IGFBP2|MMP14|PDGFRB|CA3
positive regulation of MAP kinase activity	Gene Ontology	GO:0043406	4	61	0.00500449	0.0530923	PDGFRB|PDGFC|FLT3|PDE5A	PDGFRB|PDGFC|FLT3|PDE6A
regulation of growth	Gene Ontology	GO:0040008	4	61	0.00500449	0.0530923	IGFBP2|IFNG|KCTD21|SELENOP	IGFBP2|IFNG|KCTD22|SELENOP
heart development	Gene Ontology	GO:0007507	7	189	0.00503226	0.0532383	HSPB7|ALPK3|ACVRL1|HEG1|TNNC1|SH3PXD2B|ADM	HSPB7|ALPK3|ACVRL1|HEG1|TNNC1|SH3PXD3B|ADM
platelet-derived growth factor receptor signaling pathway	Gene Ontology	GO:0048008	3	30	0.00504837	0.0532603	PDGFRB|PDGFC|CSRNP1	PDGFRB|PDGFC|CSRNP2
Chemokine signaling pathway	KEGG PATHWAY	hsa04062	7	190	0.00517157	0.0544089	CCL4|CCL5|PF4V1|NFKBIA|PPBP|CCR2|CXCR6	CCL4|CCL5|PF4V1|NFKBIA|PPBP|CCR2|CXCR7
vasculogenesis	Gene Ontology	GO:0001570	4	62	0.00528371	0.0554352	ADM|OSM|HEG1|TNNC1	ADM|OSM|HEG1|TNNC2
MAPK signaling pathway	KEGG PATHWAY	hsa04010	9	295	0.00536081	0.0560891	PDGFRB|PDGFC|RASGRP4|HSPB1|NR4A1|HSPA1A|FASLG|FLT3|HSPA1L	PDGFRB|PDGFC|RASGRP4|HSPB1|NR4A1|HSPA1A|FASLG|FLT3|HSPA2L
receptor signaling pathway via JAK-STAT	Gene Ontology	GO:0007259	3	31	0.00549404	0.0562172	IFNG|CCR2|CLC	IFNG|CCR3|CLC
tumor necrosis factor receptor binding	Gene Ontology	GO:0005164	3	31	0.00549404	0.0562172	LTA|FASLG|TNFSF4	LTA|FASLG|TNFSF5
peroxidase activity	Gene Ontology	GO:0004601	3	31	0.00549404	0.0562172	HBA1|HBD|HBQ1	HBA1|HBD|HBQ2
growth factor binding	Gene Ontology	GO:0019838	3	31	0.00549404	0.0562172	PDGFRB|FLT3|A2M	PDGFRB|FLT3|A3M
anchored component of plasma membrane	Gene Ontology	GO:0046658	3	31	0.00549404	0.0562172	HYAL2|NTNG2|CD160	HYAL2|NTNG2|CD161
embryonic organ development	Gene Ontology	GO:0048568	3	31	0.00549404	0.0562172	PDGFRB|PDGFC|PBX2P1	PDGFRB|PDGFC|PBX2P2
G2/M Transition	Reactome	R-HSA-69275	7	193	0.00560687	0.0562172	TUBA8|TUBB4A|GTSE1|TUBB1|PRKAR2B|HSP90AA1|MYBL2	TUBA8|TUBB4A|GTSE1|TUBB1|PRKAR2B|HSP90AA1|MYBL3
enzyme binding	Gene Ontology	GO:0019899	10	353	0.00563144	0.0562172	PDGFRB|HYAL2|PLAUR|NFKBIA|NEDD4|HSPA1A|TSPAN5|HIST1H2BH|A2M|WDR76	PDGFRB|HYAL2|PLAUR|NFKBIA|NEDD4|HSPA1A|TSPAN5|HIST1H2BH|A2M|WDR77
anchored component of membrane	Gene Ontology	GO:0031225	5	102	0.00566477	0.0562172	RGMA|PLAUR|LY6E|ALPL|GFRA2	RGMA|PLAUR|LY6E|ALPL|GFRA3
Formation of the Editosome	Reactome	R-HSA-75094	2	9	0.00574903	0.0562172	APOBEC3A|APOBEC3B	APOBEC3A|APOBEC4B
mRNA Editing: C to U Conversion	Reactome	R-HSA-72200	2	9	0.00574903	0.0562172	APOBEC3A|APOBEC3B	APOBEC3A|APOBEC4B
Neonatal lupus	NHGRI GWAS Catalog		2	9	0.00574903	0.0562172	LTA|ERG	LTA|ERG
renal system process	Gene Ontology	GO:0003014	2	9	0.00574903	0.0562172	SLC4A4|LGMN	SLC4A5|LGMN
extracellular matrix constituent conferring elasticity	Gene Ontology	GO:0030023	2	9	0.00574903	0.0562172	FBLN2|LAMC1	FBLN2|LAMC2
troponin complex	Gene Ontology	GO:0005861	2	9	0.00574903	0.0562172	TNNC1|TNNC2	TNNC1|TNNC3
iron ion transmembrane transporter activity	Gene Ontology	GO:0005381	2	9	0.00574903	0.0562172	SLC25A37|SLC40A1	SLC25A37|SLC40A2
hepoxilin biosynthetic process	Gene Ontology	GO:0051122	2	9	0.00574903	0.0562172	ALOX15B|ALOX12	ALOX15B|ALOX13
multicellular organismal iron ion homeostasis	Gene Ontology	GO:0060586	2	9	0.00574903	0.0562172	HYAL2|SLC40A1	HYAL2|SLC40A2
pericardium development	Gene Ontology	GO:0060039	2	9	0.00574903	0.0562172	OSM|HEG1	OSM|HEG2
glycine transport	Gene Ontology	GO:0015816	2	9	0.00574903	0.0562172	SLC38A5|SLC36A1	SLC38A5|SLC36A2
regulation of T cell activation	Gene Ontology	GO:0050863	2	9	0.00574903	0.0562172	CRTAM|CCL5	CRTAM|CCL6
transforming growth factor beta-activated receptor activity	Gene Ontology	GO:0005024	2	9	0.00574903	0.0562172	ACVRL1|LTBP1	ACVRL1|LTBP2
collagen biosynthetic process	Gene Ontology	GO:0032964	2	9	0.00574903	0.0562172	SERPINH1|COL1A1	SERPINH1|COL1A2
positive regulation of alpha-beta T cell proliferation	Gene Ontology	GO:0046641	2	9	0.00574903	0.0562172	CCR2|TNFSF4	CCR2|TNFSF5
cell recognition	Gene Ontology	GO:0008037	2	9	0.00574903	0.0562172	CRTAM|CD226	CRTAM|CD227
Cellular Senescence	Reactome	R-HSA-2559583	7	194	0.0057579	0.0562172	MOV10|E2F2|HIST1H2AC|UBE2C|IGFBP7|HIST1H2BH|HIST1H2BJ	MOV10|E2F2|HIST1H2AC|UBE2C|IGFBP7|HIST1H2BH|HIST1H3BJ
Age-related macular degeneration	NHGRI GWAS Catalog		4	64	0.00587302	0.0570613	TNXB|CD34|IGFBP7|TIMP3	TNXB|CD34|IGFBP7|TIMP4
Skin and soft tissue diseases	KEGG DISEASE		5	103	0.00588942	0.0570613	DSC2|CCL5|LPAR6|PDGFRB|TNFSF4	DSC2|CCL5|LPAR6|PDGFRB|TNFSF5
Skin diseases	KEGG DISEASE		5	103	0.00588942	0.0570613	DSC2|CCL5|LPAR6|PDGFRB|TNFSF4	DSC2|CCL5|LPAR6|PDGFRB|TNFSF5
Mitotic G2-G2/M phases	Reactome	R-HSA-453274	7	195	0.00591195	0.0571338	TUBA8|TUBB4A|GTSE1|TUBB1|PRKAR2B|HSP90AA1|MYBL2	TUBA8|TUBB4A|GTSE1|TUBB1|PRKAR2B|HSP90AA1|MYBL3
RHO GTPases activate IQGAPs	Reactome	R-HSA-5626467	3	32	0.0059626	0.0571959	TUBB4A|TUBA8|TUBB1	TUBB4A|TUBA8|TUBB2
Cooperation of Prefoldin and TriC/CCT in actin and tubulin folding	Reactome	R-HSA-389958	3	32	0.0059626	0.0571959	TUBB4A|TUBA8|TUBB1	TUBB4A|TUBA8|TUBB2
Post-translational protein modification	Reactome	R-HSA-597592	26	1412	0.00596356	0.0571959	TUBA8|PLAUR|NFKBIA|HIST1H2AC|SERPINA1|NTNG2|THBS1|AURKB|LY6E|LTBP1|KBTBD6|TUBB1|IGFBP7|IGFBP4|LAMC1|HIST1H2BH|HIST1H2BJ|CAPZA2|SDC2|UBE2C|YOD1|PRSS23|RNF123|TUBB4A|CKAP4|ALPL	TUBA8|PLAUR|NFKBIA|HIST1H2AC|SERPINA1|NTNG2|THBS1|AURKB|LY6E|LTBP1|KBTBD6|TUBB1|IGFBP7|IGFBP4|LAMC1|HIST1H2BH|HIST1H2BJ|CAPZA2|SDC2|UBE2C|YOD1|PRSS23|RNF123|TUBB4A|CKAP5|ALPL
Mitotic Prometaphase	Reactome	R-HSA-68877	7	196	0.00606905	0.0580249	TUBA8|TUBB4A|TUBB1|ITGB3BP|PRKAR2B|AURKB|HSP90AA1	TUBA8|TUBB4A|TUBB1|ITGB3BP|PRKAR2B|AURKB|HSP90AA2
Phospholipase D signaling pathway	KEGG PATHWAY	hsa04072	6	148	0.00608055	0.0580249	PDGFRB|PDGFC|GAB2|LPAR2|LPAR6|CYTH4	PDGFRB|PDGFC|GAB2|LPAR2|LPAR6|CYTH5
Neurotransmitter receptors and postsynaptic signal transmission	Reactome	R-HSA-112314	7	197	0.00622925	0.059295	LIN7A|KCNJ2|TUBA8|KCNJ15|TUBB4A|TUBB1|PRKAR2B	LIN7A|KCNJ2|TUBA8|KCNJ15|TUBB4A|TUBB1|PRKAR3B
Estrogen-dependent gene expression	Reactome	R-HSA-9018519	6	149	0.00627054	0.0593903	MOV10|TLE3|HIST1H2BJ|HSP90AA1|HIST1H2BH|HIST1H2AC	MOV10|TLE3|HIST1H2BJ|HSP90AA1|HIST1H2BH|HIST1H3AC
negative regulation of endopeptidase activity	Gene Ontology	GO:0010951	6	149	0.00627054	0.0593903	SERPINA1|HMSD|COL6A3|TIMP3|SERPINH1|A2M	SERPINA1|HMSD|COL6A3|TIMP3|SERPINH1|A3M
muscle contraction	Gene Ontology	GO:0006936	5	105	0.00635741	0.0600633	SLC6A8|CALD1|MYLK|DYSF|TNNC1	SLC6A8|CALD1|MYLK|DYSF|TNNC2
Activation of Matrix Metalloproteinases	Reactome	R-HSA-1592389	3	33	0.00645435	0.0606772	MMP14|MMP25|CTRB2	MMP14|MMP25|CTRB3
actin filament polymerization	Gene Ontology	GO:0030041	3	33	0.00645435	0.0606772	FAM107A|ARHGAP6|CTTN	FAM107A|ARHGAP7|CTTN
DNA binding	Gene Ontology	GO:0003677	23	1209	0.00654884	0.0614135	POLA2|ERG|SOX6|HIST1H2AC|ZNF2|KLRG1|EGR1|MEIS1|EOMES|ZNF438|JRKL|NR4A1|ZNF189|PSMC3IP|PPP1R10|HIST1H2BH|ZNF28|HIST1H2BJ|CENPBD1|E2F2|RFX2|ZKSCAN2|WDR76	POLA2|ERG|SOX6|HIST1H2AC|ZNF2|KLRG1|EGR1|MEIS1|EOMES|ZNF438|JRKL|NR4A1|ZNF189|PSMC3IP|PPP1R10|HIST1H2BH|ZNF28|HIST1H2BJ|CENPBD1|E2F2|RFX2|ZKSCAN2|WDR77
Golgi apparatus	Gene Ontology	GO:0005794	20	1002	0.00666634	0.0618042	PXYLP1|SERPINA1|GBGT1|CTTN|DYSF|KCNJ2|NEDD4|FCGR2A|PPP1R15A|STX11|SPRY1|GIMAP8|SGMS2|AP1S2|COL1A1|MMD|MYRF|NTSR1|PDGFRB|DAPK2	PXYLP1|SERPINA1|GBGT1|CTTN|DYSF|KCNJ2|NEDD4|FCGR2A|PPP1R15A|STX11|SPRY1|GIMAP8|SGMS2|AP1S2|COL1A1|MMD|MYRF|NTSR1|PDGFRB|DAPK3
Cilium Assembly	Reactome	R-HSA-5617833	7	200	0.00672878	0.0618042	TUBA8|TUBB4A|TTC8|TUBB1|PRKAR2B|HSP90AA1|KIF3C	TUBA8|TUBB4A|TTC8|TUBB1|PRKAR2B|HSP90AA1|KIF4C
microtubule binding	Gene Ontology	GO:0008017	8	252	0.00676058	0.0618042	MAP1LC3B2|GAS2L1|DYSF|CNN3|FEZ1|GTSE1|CEP295NL|KIF3C	MAP1LC3B2|GAS2L1|DYSF|CNN3|FEZ1|GTSE1|CEP295NL|KIF4C
extrinsic component of membrane	Gene Ontology	GO:0019898	4	67	0.00683651	0.0618042	PLAUR|ALOX15B|EHD2|GFRA2	PLAUR|ALOX15B|EHD2|GFRA3
post-embryonic development	Gene Ontology	GO:0009791	4	67	0.00683651	0.0618042	SELENOP|SOX6|HEG1|CSRNP1	SELENOP|SOX6|HEG1|CSRNP2
cell chemotaxis	Gene Ontology	GO:0060326	4	67	0.00683651	0.0618042	PLXNB3|CCR2|CXCR6|PDGFRB	PLXNB3|CCR2|CXCR7|PDGFRB
positive regulation of GTPase activity	Gene Ontology	GO:0043547	9	307	0.00684308	0.0618042	RGS16|ERRFI1|CCL4|CCL5|SRGAP1|RGS18|ASAP2|ARHGAP6|ARHGAP18	RGS16|ERRFI1|CCL4|CCL5|SRGAP1|RGS18|ASAP2|ARHGAP6|ARHGAP19
Bicarbonate transporters	Reactome	R-HSA-425381	2	10	0.00685086	0.0618042	SLC4A4|SLC4A1	SLC4A4|SLC4A2
negative regulation of sprouting angiogenesis	Gene Ontology	GO:1903671	2	10	0.00685086	0.0618042	E2F2|THBS1	E2F2|THBS2
positive regulation of endothelial cell chemotaxis	Gene Ontology	GO:2001028	2	10	0.00685086	0.0618042	LGMN|HSPB1	LGMN|HSPB2
regulation of mitotic metaphase/anaphase transition	Gene Ontology	GO:0030071	2	10	0.00685086	0.0618042	UBE2C|CDC6	UBE2C|CDC7
postsynaptic membrane assembly	Gene Ontology	GO:0097104	2	10	0.00685086	0.0618042	CEL|NLGN3	CEL|NLGN4
superoxide-generating NADPH oxidase activator activity	Gene Ontology	GO:0016176	2	10	0.00685086	0.0618042	SH3PXD2B|NCF4	SH3PXD2B|NCF5
tetraspanin-enriched microdomain	Gene Ontology	GO:0097197	2	10	0.00685086	0.0618042	GP6|TSPAN9	GP6|TSPAN10
bleb assembly	Gene Ontology	GO:0032060	2	10	0.00685086	0.0618042	MYLK|EMP1	MYLK|EMP2
presynaptic membrane assembly	Gene Ontology	GO:0097105	2	10	0.00685086	0.0618042	CEL|NLGN3	CEL|NLGN4
activation of phospholipase C activity	Gene Ontology	GO:0007202	3	34	0.00696955	0.0627259	LPAR2|ARHGAP6|RASGRP4	LPAR2|ARHGAP6|RASGRP5
Intra-Golgi and retrograde Golgi-to-ER traffic	Reactome	R-HSA-6811442	7	202	0.00707795	0.0635509	CAPZA2|TUBA8|NAA35|TUBB4A|TUBB1|CYTH4|KIF3C	CAPZA2|TUBA8|NAA35|TUBB4A|TUBB1|CYTH4|KIF4C
Apoptosis signaling pathway	PANTHER	P00006	5	108	0.00710741	0.063665	HSPA1A|NFKBIA|FASLG|LTA|HSPA1L	HSPA1A|NFKBIA|FASLG|LTA|HSPA2L
Kidney diseases	KEGG DISEASE		4	68	0.0071795	0.0638589	SLC4A1|CA2|TNXB|SLC4A4	SLC4A1|CA2|TNXB|SLC4A5
Urinary system diseases	KEGG DISEASE		4	68	0.0071795	0.0638589	SLC4A1|CA2|TNXB|SLC4A4	SLC4A1|CA2|TNXB|SLC4A5
positive regulation of tyrosine phosphorylation of STAT protein	Gene Ontology	GO:0042531	4	68	0.0071795	0.0638589	IFNG|CCL5|FLT3|CLC	IFNG|CCL5|FLT4|CLC
GPVI-mediated activation cascade	Reactome	R-HSA-114604	3	35	0.00750847	0.0666289	GP6|CLEC1B|COL1A1	GP6|CLEC1B|COL1A2
stress fiber	Gene Ontology	GO:0001725	4	69	0.00753365	0.0666965	FAM107A|MYLK|FSCN1|SHROOM4	FAM107A|MYLK|FSCN1|SHROOM5
Senescence-Associated Secretory Phenotype (SASP)	Reactome	R-HSA-2559582	5	110	0.00764042	0.0673279	HIST1H2AC|UBE2C|HIST1H2BH|IGFBP7|HIST1H2BJ	HIST1H2AC|UBE2C|HIST1H2BH|IGFBP7|HIST1H3BJ
Chromosome Maintenance	Reactome	R-HSA-73886	5	110	0.00764042	0.0673279	POLA2|ITGB3BP|HIST1H2BH|HIST1H2AC|HIST1H2BJ	POLA2|ITGB3BP|HIST1H2BH|HIST1H2AC|HIST1H3BJ
Musculoskeletal diseases	KEGG DISEASE		6	156	0.0077234	0.0679015	MMP14|KCNJ2|DYSF|COL1A1|COL6A3|COL6A2	MMP14|KCNJ2|DYSF|COL1A1|COL6A3|COL6A3
negative regulation of ERK1 and ERK2 cascade	Gene Ontology	GO:0070373	4	70	0.0078991	0.068274	SPRY2|SPRY1|TIMP3|ERRFI1	SPRY2|SPRY1|TIMP3|ERRFI2
phagocytosis, engulfment	Gene Ontology	GO:0006911	5	111	0.00791708	0.068274	IGHV3-53|IGHV1-69|IGHV4-61|TRDC|IGHV3-74	IGHV3-53|IGHV1-69|IGHV4-61|TRDC|IGHV3-75
positive regulation of ERK1 and ERK2 cascade	Gene Ontology	GO:0070374	7	207	0.00800949	0.068274	PDGFRB|PDGFC|CCL4|CCL5|GPNMB|SPRY2|P2RY1	PDGFRB|PDGFC|CCL4|CCL5|GPNMB|SPRY2|P2RY2
Mitochondrial iron-sulfur cluster biogenesis	Reactome	R-HSA-1362409	2	11	0.00804021	0.068274	GLRX5|SLC25A37	GLRX5|SLC25A38
Creatine metabolism	Reactome	R-HSA-71288	2	11	0.00804021	0.068274	GATM|SLC6A8	GATM|SLC6A9
mRNA Editing	Reactome	R-HSA-75072	2	11	0.00804021	0.068274	APOBEC3A|APOBEC3B	APOBEC3A|APOBEC4B
Transport of organic anions	Reactome	R-HSA-879518	2	11	0.00804021	0.068274	SLCO4C1|LST1	SLCO4C1|LST2
CDC6 association with the ORC:origin complex	Reactome	R-HSA-68689	2	11	0.00804021	0.068274	E2F2|CDC6	E2F2|CDC7
GP1b-IX-V activation signalling	Reactome	R-HSA-430116	2	11	0.00804021	0.068274	VWF|COL1A1	VWF|COL1A2
macrophage activation involved in immune response	Gene Ontology	GO:0002281	2	11	0.00804021	0.068274	IFNG|DYSF	IFNG|DYSF
platelet-derived growth factor binding	Gene Ontology	GO:0048407	2	11	0.00804021	0.068274	PDGFRB|COL1A1	PDGFRB|COL1A2
skin morphogenesis	Gene Ontology	GO:0043589	2	11	0.00804021	0.068274	ERRFI1|COL1A1	ERRFI1|COL1A2
regulation of cytokine secretion	Gene Ontology	GO:0050707	2	11	0.00804021	0.068274	TLR10|TLR5	TLR10|TLR6
Gap junction assembly	Reactome	R-HSA-190861	3	36	0.00807136	0.068274	TUBB4A|TUBA8|TUBB1	TUBB4A|TUBA8|TUBB2
COP9 signalosome	Gene Ontology	GO:0008180	3	36	0.00807136	0.068274	AMOTL1|HSPA1A|HSPA1L	AMOTL1|HSPA1A|HSPA2L
negative regulation of epidermal growth factor receptor signaling pathway	Gene Ontology	GO:0042059	3	36	0.00807136	0.068274	SPRY2|SPRY1|ERRFI1	SPRY2|SPRY1|ERRFI2
monooxygenase activity	Gene Ontology	GO:0004497	3	36	0.00807136	0.068274	CYP4F3|CYP1B1|CYP2D7	CYP4F3|CYP1B1|CYP2D8
TNF signaling pathway	KEGG PATHWAY	hsa04668	5	112	0.00820062	0.0692132	MMP14|LTA|NFKBIA|BCL3|CCL5	MMP14|LTA|NFKBIA|BCL3|CCL6
intercellular bridge	Gene Ontology	GO:0045171	4	71	0.008276	0.0696946	NTNG2|CD34|EHD2|FSCN1	NTNG2|CD34|EHD2|FSCN2
Muscle contraction	Reactome	R-HSA-397014	7	209	0.00840632	0.0706128	KCNJ2|DYSF|ATP1B2|MYLK|TNNC1|TNNC2|CALD1	KCNJ2|DYSF|ATP1B2|MYLK|TNNC1|TNNC2|CALD2
zinc ion binding	Gene Ontology	GO:0008270	17	820	0.00842223	0.0706128	ZNF185|MMP14|NR4A1|ZNF2|CDA|SIRT5|BSPRY|CA2|CA1|EGR1|QPCT|APOBEC3B|ZSWIM4|MEFV|CHURC1|ZSWIM3|ANPEP	ZNF185|MMP14|NR4A1|ZNF2|CDA|SIRT5|BSPRY|CA2|CA1|EGR1|QPCT|APOBEC3B|ZSWIM4|MEFV|CHURC1|ZSWIM4|ANPEP
Toxoplasmosis	KEGG PATHWAY	hsa05145	5	113	0.00849112	0.0709438	IFNG|HSPA1A|LAMC1|NFKBIA|HSPA1L	IFNG|HSPA1A|LAMC1|NFKBIA|HSPA2L
neuronal cell body	Gene Ontology	GO:0043025	10	376	0.00849906	0.0709438	KCNJ2|ACVRL1|PGRMC1|CNN3|GLRX5|TUBB4A|PTPRF|CCR2|PRKAR2B|HSP90AA1	KCNJ2|ACVRL1|PGRMC1|CNN3|GLRX5|TUBB4A|PTPRF|CCR2|PRKAR2B|HSP90AA2
negative regulation of gene expression	Gene Ontology	GO:0010629	7	210	0.00861008	0.0717129	ACVRL1|MOV10|LGMN|DYSF|IFNG|CD34|PINK1	ACVRL1|MOV10|LGMN|DYSF|IFNG|CD34|PINK2
vesicle fusion	Gene Ontology	GO:0006906	3	37	0.00865845	0.071958	STX11|STX3|DYSF	STX11|STX4|DYSF
negative regulation of cell migration	Gene Ontology	GO:0030336	5	115	0.00909334	0.0737059	PLXNB3|ALOX15B|ACVRL1|SRGAP1|CYP1B1	PLXNB3|ALOX15B|ACVRL1|SRGAP1|CYP1B2
Blood coagulation	PANTHER	P00011	3	38	0.00926995	0.0737059	SERPINA1|VWF|PLAUR	SERPINA2|VWF|PLAUR
dendritic shaft	Gene Ontology	GO:0043198	3	38	0.00926995	0.0737059	FEZ1|PRKAR2B|NTSR1	FEZ1|PRKAR2B|NTSR2
P2Y receptors	Reactome	R-HSA-417957	2	12	0.00931513	0.0737059	P2RY1|LPAR6	P2RY1|LPAR7
Reversible hydration of carbon dioxide	Reactome	R-HSA-1475029	2	12	0.00931513	0.0737059	CA2|CA1	CA2|CA2
Graft-versus-host disease	KEGG DISEASE	H00084	2	12	0.00931513	0.0737059	IFNG|IL1RN	IFNG|IL2RN
diacylglycerol binding	Gene Ontology	GO:0019992	2	12	0.00931513	0.0737059	PLTP|RASGRP4	PLTP|RASGRP5
cytidine deaminase activity	Gene Ontology	GO:0004126	2	12	0.00931513	0.0737059	CDA|APOBEC3B	CDA|APOBEC4B
astrocyte projection	Gene Ontology	GO:0097449	2	12	0.00931513	0.0737059	PINK1|ATP1B2	PINK1|ATP1B3
regulation of systemic arterial blood pressure	Gene Ontology	GO:0003073	2	12	0.00931513	0.0737059	SLC4A4|ADM	SLC4A5|ADM
positive regulation of vasculogenesis	Gene Ontology	GO:2001214	2	12	0.00931513	0.0737059	ADM|CD34	ADM|CD35
negative regulation of protein autophosphorylation	Gene Ontology	GO:0031953	2	12	0.00931513	0.0737059	ERRFI1|GFRA2	ERRFI1|GFRA3
cytidine deamination	Gene Ontology	GO:0009972	2	12	0.00931513	0.0737059	CDA|APOBEC3B	CDA|APOBEC4B
inorganic anion exchanger activity	Gene Ontology	GO:0005452	2	12	0.00931513	0.0737059	SLC4A4|SLC4A1	SLC4A4|SLC4A2
relaxation of cardiac muscle	Gene Ontology	GO:0055119	2	12	0.00931513	0.0737059	KCNJ2|PDE5A	KCNJ2|PDE6A
G protein-coupled purinergic nucleotide receptor activity	Gene Ontology	GO:0045028	2	12	0.00931513	0.0737059	P2RY1|GPR34	P2RY1|GPR35
presynaptic active zone membrane	Gene Ontology	GO:0048787	2	12	0.00931513	0.0737059	STX11|STX3	STX11|STX4
-	Gene Ontology	GO:0045080	2	12	0.00931513	0.0737059	IFNG|EGR1	IFNG|EGR2
negative regulation by host of viral transcription	Gene Ontology	GO:0043922	2	12	0.00931513	0.0737059	CCL4|CCL5	CCL4|CCL6
head development	Gene Ontology	GO:0060322	2	12	0.00931513	0.0737059	LIMK2|MMP14	LIMK2|MMP15
negative regulation of T cell activation	Gene Ontology	GO:0050868	2	12	0.00931513	0.0737059	TIGIT|GPNMB	TIGIT|GPNMB
negative regulation of ATPase activity	Gene Ontology	GO:0032780	2	12	0.00931513	0.0737059	TNNC1|CNN3	TNNC1|CNN4
negative regulation of interleukin-17 production	Gene Ontology	GO:0032700	2	12	0.00931513	0.0737059	IFNG|TNFSF4	IFNG|TNFSF5
heparin binding	Gene Ontology	GO:0008201	6	163	0.00940436	0.074212	PF4V1|CEL|TNXB|GPNMB|THBS1|PTPRF	PF4V1|CEL|TNXB|GPNMB|THBS2|PTPRF
Leishmaniasis	KEGG PATHWAY	hsa05140	4	74	0.00947678	0.074212	IFNG|NCF4|NFKBIA|FCGR2A	IFNG|NCF4|NFKBIA|FCGR3A
Deposition of new CENPA-containing nucleosomes at the centromere	Reactome	R-HSA-606279	4	74	0.00947678	0.074212	ITGB3BP|HIST1H2BH|HIST1H2AC|HIST1H2BJ	ITGB3BP|HIST1H2BH|HIST1H2AC|HIST1H3BJ
Nucleosome assembly	Reactome	R-HSA-774815	4	74	0.00947678	0.074212	ITGB3BP|HIST1H2BH|HIST1H2AC|HIST1H2BJ	ITGB3BP|HIST1H2BH|HIST1H2AC|HIST1H3BJ
defense response	Gene Ontology	GO:0006952	4	74	0.00947678	0.074212	CLP1|LILRA2|CSF3R|CLEC1B	CLP1|LILRA2|CSF3R|CLEC2B
GTPase activator activity	Gene Ontology	GO:0005096	8	268	0.00950505	0.0742802	RGS16|ERRFI1|TBC1D3H|SRGAP1|RGS18|ASAP2|ARHGAP6|ARHGAP18	RGS16|ERRFI1|TBC1D3H|SRGAP1|RGS18|ASAP2|ARHGAP6|ARHGAP19
L1CAM interactions	Reactome	R-HSA-373760	5	117	0.00972439	0.0758382	TUBB4A|TUBA8|ITGA10|LAMC1|TUBB1	TUBB4A|TUBA8|ITGA10|LAMC1|TUBB2
Carboxyterminal post-translational modifications of tubulin	Reactome	R-HSA-8955332	3	39	0.00990606	0.0766257	TUBB4A|TUBA8|TUBB1	TUBB4A|TUBA8|TUBB2
Formation of Fibrin Clot (Clotting Cascade)	Reactome	R-HSA-140877	3	39	0.00990606	0.0766257	PF4V1|VWF|A2M	PF4V1|VWF|A3M
negative regulation of MAP kinase activity	Gene Ontology	GO:0043407	3	39	0.00990606	0.0766257	SPRY2|SPRY1|HYAL2	SPRY2|SPRY1|HYAL3
positive regulation of nitric oxide biosynthetic process	Gene Ontology	GO:0045429	3	39	0.00990606	0.0766257	IFNG|HSP90AA1|ASS1	IFNG|HSP90AA1|ASS2
PPAR signaling pathway	KEGG PATHWAY	hsa03320	4	76	0.010337	0.079177	PLIN4|PLIN5|PLTP|ME3	PLIN4|PLIN5|PLTP|ME4
caveola	Gene Ontology	GO:0005901	4	76	0.010337	0.079177	CAVIN2|FASLG|EHD2|KCNMA1	CAVIN2|FASLG|EHD2|KCNMA2
chemotaxis	Gene Ontology	GO:0006935	5	119	0.0103849	0.079177	FPR1|CCR2|CCL5|CXCR6|PLAUR	FPR1|CCR2|CCL5|CXCR7|PLAUR
Glycine, serine and threonine metabolism	KEGG PATHWAY	hsa00260	3	40	0.010567	0.079177	GATM|ALAS2|SDS	GATM|ALAS3|SDS
Smooth Muscle Contraction	Reactome	R-HSA-445355	3	40	0.010567	0.079177	CALD1|MYLK|DYSF	CALD2|MYLK|DYSF
positive regulation of interleukin-10 production	Gene Ontology	GO:0032733	3	40	0.010567	0.079177	TIGIT|CD34|TNFSF4	TIGIT|CD34|TNFSF5
Scavenging of heme from plasma	Reactome	R-HSA-2168880	2	13	0.0106737	0.079177	HBA1|HBA2	HBA1|HBA3
Trafficking and processing of endosomal TLR	Reactome	R-HSA-1679131	2	13	0.0106737	0.079177	CTSL|LGMN	CTSL|LGMN
Myocardial infarction, susceptibility to	OMIM	608446	2	13	0.0106737	0.079177	LTA|TNFSF4	LTA|TNFSF5
amino acid import across plasma membrane	Gene Ontology	GO:0089718	2	13	0.0106737	0.079177	SLC22A4|SLC36A1	SLC22A4|SLC36A2
cell projection membrane	Gene Ontology	GO:0031253	2	13	0.0106737	0.079177	ATP1B2|FSCN1	ATP1B2|FSCN2
synaptic vesicle fusion to presynaptic active zone membrane	Gene Ontology	GO:0031629	2	13	0.0106737	0.079177	STX11|STX3	STX11|STX4
insulin-like growth factor I binding	Gene Ontology	GO:0031994	2	13	0.0106737	0.079177	IGFBP2|IGFBP4	IGFBP2|IGFBP5
response to hyperoxia	Gene Ontology	GO:0055093	2	13	0.0106737	0.079177	PDGFRB|COL1A1	PDGFRB|COL1A2
collagen metabolic process	Gene Ontology	GO:0032963	2	13	0.0106737	0.079177	TNS2|TNXB	TNS3|TNXB
cellular homeostasis	Gene Ontology	GO:0019725	2	13	0.0106737	0.079177	TNS2|CCR2	TNS2|CCR3
regulation of T cell differentiation	Gene Ontology	GO:0045580	2	13	0.0106737	0.079177	CCR2|CRTAM	CCR3|CRTAM
plasma membrane tubulation	Gene Ontology	GO:0097320	2	13	0.0106737	0.079177	CAVIN2|EHD2	CAVIN2|EHD3
regulation of NIK/NF-kappaB signaling	Gene Ontology	GO:1901222	2	13	0.0106737	0.079177	NFKBIA|BCL3	NFKBIA|BCL4
receptor catabolic process	Gene Ontology	GO:0032801	2	13	0.0106737	0.079177	NEDD4|LGMN	NEDD5|LGMN
positive regulation of triglyceride biosynthetic process	Gene Ontology	GO:0010867	2	13	0.0106737	0.079177	PLIN5|DGAT2	PLIN5|DGAT3
Post NMDA receptor activation events	Reactome	R-HSA-438064	4	77	0.0107855	0.0795401	TUBA8|TUBB4A|PRKAR2B|TUBB1	TUBA8|TUBB4A|PRKAR2B|TUBB2
regulation of cellular response to heat	Gene Ontology	GO:1900034	4	77	0.0107855	0.0795401	HSP90AA1|HSPA1A|HSPH1|HSPA1L	HSP90AA1|HSPA1A|HSPH1|HSPA2L
sodium ion transport	Gene Ontology	GO:0006814	4	77	0.0107855	0.0795401	SLC22A4|SLC4A4|SLC6A8|SLC13A4	SLC22A4|SLC4A4|SLC6A8|SLC13A5
ESR-mediated signaling	Reactome	R-HSA-8939211	7	221	0.0110972	0.0816808	MOV10|HSPB1|TLE3|HIST1H2BJ|HSP90AA1|HIST1H2BH|HIST1H2AC	MOV10|HSPB1|TLE3|HIST1H2BJ|HSP90AA1|HIST1H2BH|HIST1H3AC
nuclear chromatin	Gene Ontology	GO:0000790	18	915	0.0111663	0.0820302	NR4A1|E2F2|HIST1H2AC|SOX6|MGAM|EGR1|CSRNP1|MEIS1|EOMES|ERG|MXD1|KLF1|EGR3|NFIX|KLRG1|RFX2|MAFF|PBX2P1	NR4A1|E2F2|HIST1H2AC|SOX6|MGAM|EGR1|CSRNP1|MEIS1|EOMES|ERG|MXD1|KLF1|EGR3|NFIX|KLRG1|RFX2|MAFF|PBX2P2
Bladder cancer	KEGG PATHWAY	hsa05219	3	41	0.0112528	0.0820312	THBS1|DAPK2|E2F2	THBS1|DAPK2|E2F3
response to heat	Gene Ontology	GO:0009408	3	41	0.0112528	0.0820312	HSP90AA1|IGFBP7|DNAJB4	HSP90AA1|IGFBP7|DNAJB5
negative regulation of T cell proliferation	Gene Ontology	GO:0042130	3	41	0.0112528	0.0820312	SDC4|GPNMB|PDE5A	SDC4|GPNMB|PDE6A
extracellular matrix structural constituent conferring tensile strength	Gene Ontology	GO:0030020	3	41	0.0112528	0.0820312	COL6A3|COL6A2|COL1A1	COL6A3|COL6A2|COL1A2
protein autophosphorylation	Gene Ontology	GO:0046777	6	170	0.0113314	0.0824454	PDGFRB|PIM2|PIM3|FLT3|AURKB|DAPK2	PDGFRB|PIM2|PIM3|FLT3|AURKB|DAPK3
B cell receptor signaling pathway	Gene Ontology	GO:0050853	5	122	0.0114322	0.0830202	IGHV3-53|IGHV1-69|IGHV4-61|TRDC|IGHV3-74	IGHV3-53|IGHV1-69|IGHV4-61|TRDC|IGHV3-75
positive regulation of apoptotic process	Gene Ontology	GO:0043065	9	335	0.0115119	0.0834393	PDGFRB|CYP1B1|LTA|KCNMA1|NTSR1|ITGB3BP|FASLG|ADM|DAPK2	PDGFRB|CYP1B1|LTA|KCNMA1|NTSR1|ITGB3BP|FASLG|ADM|DAPK3
MAPK family signaling cascades	Reactome	R-HSA-5683057	8	278	0.0115967	0.0837283	CSF2RB|PDGFRB|MOV10|RASGRP4|HSPB1|GFRA2|VWF|FLT3	CSF2RB|PDGFRB|MOV10|RASGRP4|HSPB1|GFRA2|VWF|FLT4
Height	NHGRI GWAS Catalog		10	395	0.0116201	0.0837283	COLGALT2|PXYLP1|C9orf64|LTBP1|BNC2|TLE3|KCNJ2|DCAF12|IGFBP4|SERPINH1	COLGALT2|PXYLP1|C9orf64|LTBP1|BNC2|TLE3|KCNJ2|DCAF12|IGFBP4|SERPINH2
Complement and coagulation cascades	KEGG PATHWAY	hsa04610	4	79	0.0117195	0.0837283	SERPINA1|VWF|A2M|PLAUR	SERPINA1|VWF|A3M|PLAUR
cellular response to mechanical stimulus	Gene Ontology	GO:0071260	4	79	0.0117195	0.0837283	MTPN|TLR5|KCNJ2|COL1A1	MTPN|TLR5|KCNJ2|COL1A2
ubiquitin binding	Gene Ontology	GO:0043130	4	79	0.0117195	0.0837283	RNF19B|ASCC2|NEDD4|HSPB1	RNF19B|ASCC2|NEDD4|HSPB2
Resolution of Sister Chromatid Cohesion	Reactome	R-HSA-2500257	5	123	0.0117967	0.0837283	TUBB4A|TUBA8|ITGB3BP|AURKB|TUBB1	TUBB4A|TUBA8|ITGB3BP|AURKB|TUBB2
transmembrane receptor protein tyrosine kinase signaling pathway	Gene Ontology	GO:0007169	5	123	0.0117967	0.0837283	PDGFRB|GAB2|FLT3|RASGRP4|GFRA2	PDGFRB|GAB2|FLT3|RASGRP4|GFRA3
cell-cell signaling	Gene Ontology	GO:0007267	7	224	0.0118575	0.0837283	CCL4|CCL5|GPNMB|NAMPT|LTA|FASLG|PANX2	CCL4|CCL5|GPNMB|NAMPT|LTA|FASLG|PANX3
NCAM1 interactions	Reactome	R-HSA-419037	3	42	0.0119638	0.0837283	COL6A3|COL6A2|GFRA2	COL6A3|COL6A2|GFRA3
Diastolic blood pressure	NHGRI GWAS Catalog		3	42	0.0119638	0.0837283	ADM|MOV10|RHOBTB1	ADM|MOV10|RHOBTB2
amino acid transmembrane transporter activity	Gene Ontology	GO:0015171	3	42	0.0119638	0.0837283	SLC22A4|SLC38A5|SLC36A1	SLC22A4|SLC38A5|SLC36A2
Defective EXT1 causes exostoses 1, TRPS2 and CHDS	Reactome	R-HSA-3656253	2	14	0.0121139	0.0837283	SDC2|SDC4	SDC2|SDC5
Lysosphingolipid and LPA receptors	Reactome	R-HSA-419408	2	14	0.0121139	0.0837283	LPAR2|PLPPR2	LPAR2|PLPPR3
Defective EXT2 causes exostoses 2	Reactome	R-HSA-3656237	2	14	0.0121139	0.0837283	SDC2|SDC4	SDC2|SDC5
@@Systemic lupus erythematosus	KEGG DISEASE	H00080	2	14	0.0121139	0.0837283	TLR5|FCGR2A	TLR5|FCGR3A
G protein-coupled purinergic nucleotide receptor signaling pathway	Gene Ontology	GO:0035589	2	14	0.0121139	0.0837283	P2RY1|GPR34	P2RY1|GPR35
mitotic spindle midzone	Gene Ontology	GO:1990023	2	14	0.0121139	0.0837283	CTTN|AURKB	CTTN|AURKB
glycerol metabolic process	Gene Ontology	GO:0006071	2	14	0.0121139	0.0837283	DGAT2|DYSF	DGAT3|DYSF
NAD biosynthesis via nicotinamide riboside salvage pathway	Gene Ontology	GO:0034356	2	14	0.0121139	0.0837283	NAPRT|NAMPT	NAPRT|NAMPT
neurexin family protein binding	Gene Ontology	GO:0042043	2	14	0.0121139	0.0837283	CEL|NLGN3	CEL|NLGN4
proteoglycan binding	Gene Ontology	GO:0043394	2	14	0.0121139	0.0837283	CTSL|THBS1	CTSL|THBS2
sodium ion export across plasma membrane	Gene Ontology	GO:0036376	2	14	0.0121139	0.0837283	SLC4A4|ATP1B2	SLC4A4|ATP1B3
response to growth factor	Gene Ontology	GO:0070848	2	14	0.0121139	0.0837283	P2RY1|FASLG	P2RY2|FASLG
platelet dense granule lumen	Gene Ontology	GO:0031089	2	14	0.0121139	0.0837283	SELENOP|TIMP3	SELENOP|TIMP4
oxidoreductase activity, acting on single donors with incorporation of molecular oxygen, incorporation of two atoms of oxygen	Gene Ontology	GO:0016702	2	14	0.0121139	0.0837283	ALOX15B|ALOX12	ALOX15B|ALOX13
PDGF signaling pathway	PANTHER	P00047	5	124	0.012169	0.0837283	GAB2|ARHGAP6|ERG|SRGAP1|PDGFRB	GAB2|ARHGAP6|ERG|SRGAP2|PDGFRB
Oxidative Stress Induced Senescence	Reactome	R-HSA-2559580	5	124	0.012169	0.0837283	HIST1H2AC|MOV10|HIST1H2BH|E2F2|HIST1H2BJ	HIST1H2AC|MOV10|HIST1H2BH|E2F2|HIST1H3BJ
Blood metabolite levels	NHGRI GWAS Catalog		5	124	0.012169	0.0837283	SLC22A4|MGAM|ALOX12|LST1|ANPEP	SLC22A4|MGAM|ALOX12|LST2|ANPEP
Inflammatory bowel disease	NHGRI GWAS Catalog		7	227	0.0126548	0.0858536	PF4V1|FCGR2A|SLC22A4|IFNG|PLTP|CD226|MYRF	PF4V1|FCGR2A|SLC22A4|IFNG|PLTP|CD227|MYRF
Type I diabetes mellitus	KEGG PATHWAY	hsa04940	3	43	0.0127	0.0858536	IFNG|LTA|FASLG	IFNG|LTA|FASLG
Retinoid metabolism and transport	Reactome	R-HSA-975634	3	43	0.0127	0.0858536	SDC4|SDC2|RBP4	SDC4|SDC2|RBP5
Metabolic traits	NHGRI GWAS Catalog		3	43	0.0127	0.0858536	SLC22A4|LST1|ALPL	SLC22A4|LST2|ALPL
Chronic lymphocytic leukemia	NHGRI GWAS Catalog		3	43	0.0127	0.0858536	PTGDR|NEDD4|QPCT	PTGDR|NEDD5|QPCT
positive chemotaxis	Gene Ontology	GO:0050918	3	43	0.0127	0.0858536	PLXNB3|GPNMB|CCL5	PLXNB3|GPNMB|CCL6
monocyte chemotaxis	Gene Ontology	GO:0002548	3	43	0.0127	0.0858536	CCR2|CCL4|CCL5	CCR2|CCL4|CCL6
regulation of G protein-coupled receptor signaling pathway	Gene Ontology	GO:0008277	3	43	0.0127	0.0858536	RGS16|RASGRP4|RGS18	RGS16|RASGRP4|RGS19
potassium ion import across plasma membrane	Gene Ontology	GO:1990573	3	43	0.0127	0.0858536	KCNJ2|ATP1B2|KCNJ15	KCNJ2|ATP1B2|KCNJ16
cell morphogenesis	Gene Ontology	GO:0000902	4	81	0.012704	0.0858536	EPB42|CEL|SOX6|SHROOM4	EPB42|CEL|SOX6|SHROOM5
post-translational protein modification	Gene Ontology	GO:0043687	9	342	0.0129826	0.0875808	SERPINA1|LTBP1|KBTBD6|SDC2|IGFBP7|IGFBP4|PRSS23|LAMC1|CKAP4	SERPINA1|LTBP1|KBTBD6|SDC2|IGFBP7|IGFBP4|PRSS23|LAMC1|CKAP5
B cell receptor signaling pathway	KEGG PATHWAY	hsa04662	4	82	0.0132154	0.0883656	NFKBIA|DAPP1|LILRA2|LILRA5	NFKBIA|DAPP1|LILRA2|LILRA6
Telomere Maintenance	Reactome	R-HSA-157579	4	82	0.0132154	0.0883656	POLA2|HIST1H2BH|HIST1H2AC|HIST1H2BJ	POLA2|HIST1H2BH|HIST1H2AC|HIST1H3BJ
response to toxic substance	Gene Ontology	GO:0009636	4	82	0.0132154	0.0883656	PDGFRB|CYP1B1|CCL4|CCL5	PDGFRB|CYP1B1|CCL4|CCL6
Collagen chain trimerization	Reactome	R-HSA-8948216	3	44	0.0134617	0.0883656	COL6A3|COL6A2|COL1A1	COL6A3|COL6A2|COL1A2
Mean corpuscular hemoglobin	NHGRI GWAS Catalog		3	44	0.0134617	0.0883656	HBA1|HBA2|SCO2	HBA1|HBA2|SCO3
response to retinoic acid	Gene Ontology	GO:0032526	3	44	0.0134617	0.0883656	IGFBP2|PDGFRB|IGFBP7	IGFBP2|PDGFRB|IGFBP8
Metabolism of lipids	Reactome	R-HSA-556833	15	728	0.0135129	0.0883656	LGMN|G0S2|CYP1B1|LST1|NSDHL|MBOAT2|ACSS3|DGAT2|MED25|ELOVL7|ALOX12|PHOSPHO1|ALOX15B|CYP4F3|SGMS2	LGMN|G0S2|CYP1B1|LST1|NSDHL|MBOAT2|ACSS3|DGAT2|MED25|ELOVL7|ALOX12|PHOSPHO1|ALOX15B|CYP4F3|SGMS3
cGMP effects	Reactome	R-HSA-418457	2	15	0.0136341	0.0883656	KCNMA1|PDE5A	KCNMA1|PDE6A
Osteogenesis imperfecta	KEGG DISEASE	H00506	2	15	0.0136341	0.0883656	SERPINH1|COL1A1	SERPINH1|COL1A2
CXCR chemokine receptor binding	Gene Ontology	GO:0045236	2	15	0.0136341	0.0883656	PF4V1|PPBP	PF4V2|PPBP
positive regulation of phosphoprotein phosphatase activity	Gene Ontology	GO:0032516	2	15	0.0136341	0.0883656	PPP1R15A|PDGFRB	PPP1R16A|PDGFRB
positive regulation of exosomal secretion	Gene Ontology	GO:1903543	2	15	0.0136341	0.0883656	IFNG|SDC4	IFNG|SDC5
cellular response to thyroid hormone stimulus	Gene Ontology	GO:0097067	2	15	0.0136341	0.0883656	GAS2L1|CTSL	GAS2L2|CTSL
platelet alpha granule	Gene Ontology	GO:0031091	2	15	0.0136341	0.0883656	VWF|THBS1	VWF|THBS2
engulfment of apoptotic cell	Gene Ontology	GO:0043652	2	15	0.0136341	0.0883656	THBS1|RHOBTB1	THBS1|RHOBTB2
erythrocyte maturation	Gene Ontology	GO:0043249	2	15	0.0136341	0.0883656	EPB42|FAM210B	EPB42|FAM211B
protein phosphatase type 1 complex	Gene Ontology	GO:0000164	2	15	0.0136341	0.0883656	PPP1R15A|PPP1R3B	PPP1R15A|PPP1R4B
glucocorticoid receptor binding	Gene Ontology	GO:0035259	2	15	0.0136341	0.0883656	NR4A1|FLT3	NR4A1|FLT4
negative regulation of macroautophagy	Gene Ontology	GO:0016242	2	15	0.0136341	0.0883656	FEZ1|PINK1	FEZ1|PINK2
animal organ development	Gene Ontology	GO:0048513	2	15	0.0136341	0.0883656	SPRY2|SPRY1	SPRY2|SPRY2
spindle pole centrosome	Gene Ontology	GO:0031616	2	15	0.0136341	0.0883656	AURKB|DLGAP5	AURKB|DLGAP6
glucose transmembrane transporter activity	Gene Ontology	GO:0005355	2	15	0.0136341	0.0883656	PPBP|SLC2A14	PPBP|SLC2A15
platelet-derived growth factor receptor binding	Gene Ontology	GO:0005161	2	15	0.0136341	0.0883656	PDGFRB|PDGFC	PDGFRB|PDGFC
Salmonella infection	KEGG PATHWAY	hsa05132	4	83	0.0137397	0.0888985	IFNG|RILP|CCL4|TLR5	IFNG|RILP|CCL4|TLR6
NOD-like receptor signaling pathway	KEGG PATHWAY	hsa04621	6	178	0.0138571	0.0893538	CCL5|NFKBIA|NAMPT|MEFV|HSP90AA1|CARD6	CCL5|NFKBIA|NAMPT|MEFV|HSP90AA1|CARD7
positive regulation of protein phosphorylation	Gene Ontology	GO:0001934	6	178	0.0138571	0.0893538	IFNG|PLAUR|GPNMB|PINK1|HSP90AA1|P2RY1	IFNG|PLAUR|GPNMB|PINK1|HSP90AA1|P2RY2
cellular response to organic cyclic compound	Gene Ontology	GO:0071407	3	45	0.0142488	0.0914408	CCL5|CYP1B1|ALPL	CCL5|CYP1B2|ALPL
skeletal muscle cell differentiation	Gene Ontology	GO:0035914	3	45	0.0142488	0.0914408	EOMES|EGR1|MAFF	EOMES|EGR2|MAFF
Cell Cycle Checkpoints	Reactome	R-HSA-69620	8	289	0.0142695	0.0914408	UBE2C|GTSE1|ITGB3BP|CDC6|AURKB|HIST1H2BH|RMI1|HIST1H2BJ	UBE2C|GTSE1|ITGB3BP|CDC6|AURKB|HIST1H2BH|RMI1|HIST1H3BJ
multicellular organism growth	Gene Ontology	GO:0035264	4	84	0.0142771	0.0914408	TNS2|OSM|HEG1|RMI1	TNS2|OSM|HEG1|RMI2
cell cycle arrest	Gene Ontology	GO:0007050	5	130	0.0145711	0.0931669	PPP1R15A|IFNG|NAT1|GAS2L1|THBS1	PPP1R15A|IFNG|NAT1|GAS2L1|THBS2
@@Axon guidance	KEGG PATHWAY	hsa04360	6	181	0.0148981	0.0948394	PLXNB3|NTNG2|LRRC4|SRGAP1|LIMK2|RGMA	PLXNB3|NTNG2|LRRC4|SRGAP1|LIMK3|RGMA
Transcriptional regulation by RUNX1	Reactome	R-HSA-8878171	7	235	0.0149684	0.0948394	CTSL|IFNG|THBS1|HIST1H2AC|MOV10|HIST1H2BH|HIST1H2BJ	CTSL|IFNG|THBS1|HIST1H2AC|MOV10|HIST1H2BH|HIST1H3BJ
Recycling pathway of L1	Reactome	R-HSA-437239	3	46	0.0150615	0.0948394	TUBB4A|TUBA8|TUBB1	TUBB4A|TUBA8|TUBB2
inner ear development	Gene Ontology	GO:0048839	3	46	0.0150615	0.0948394	LIN7A|PDGFRB|OSM	LIN8A|PDGFRB|OSM
negative regulation of GTPase activity	Gene Ontology	GO:0034260	3	46	0.0150615	0.0948394	PLXNB3|SPRY1|SPRY2	PLXNB3|SPRY1|SPRY3
Nucleotide-like (purinergic) receptors	Reactome	R-HSA-418038	2	16	0.0152322	0.0948394	P2RY1|LPAR6	P2RY1|LPAR7
FOXO-mediated transcription of cell death genes	Reactome	R-HSA-9614657	2	16	0.0152322	0.0948394	PINK1|FASLG	PINK2|FASLG
Malaria, resistance to	OMIM	611162	2	16	0.0152322	0.0948394	SLC4A1|FCGR2A	SLC4A1|FCGR3A
positive regulation of nitric-oxide synthase biosynthetic process	Gene Ontology	GO:0051770	2	16	0.0152322	0.0948394	IFNG|NAMPT	IFNG|NAMPT
positive regulation of T cell chemotaxis	Gene Ontology	GO:0010820	2	16	0.0152322	0.0948394	CCR2|CCL5	CCR2|CCL6
respiratory electron transport chain	Gene Ontology	GO:0022904	2	16	0.0152322	0.0948394	PINK1|SCO2	PINK1|SCO3
lipoxygenase pathway	Gene Ontology	GO:0019372	2	16	0.0152322	0.0948394	ALOX15B|ALOX12	ALOX15B|ALOX13
endothelial cell proliferation	Gene Ontology	GO:0001935	2	16	0.0152322	0.0948394	MMP14|CD34	MMP14|CD35
carbonate dehydratase activity	Gene Ontology	GO:0004089	2	16	0.0152322	0.0948394	CA2|CA1	CA2|CA2
sodium-independent organic anion transmembrane transporter activity	Gene Ontology	GO:0015347	2	16	0.0152322	0.0948394	SLCO4C1|LST1	SLCO4C1|LST2
sodium-independent organic anion transport	Gene Ontology	GO:0043252	2	16	0.0152322	0.0948394	SLCO4C1|LST1	SLCO4C1|LST2
Meiotic recombination	Reactome	R-HSA-912446	4	86	0.0153913	0.0955167	PSMC3IP|HIST1H2BH|HIST1H2AC|HIST1H2BJ	PSMC3IP|HIST1H2BH|HIST1H2AC|HIST1H3BJ
Cellular response to heat stress	Reactome	R-HSA-3371556	4	86	0.0153913	0.0955167	HSP90AA1|HSPA1A|HSPH1|HSPA1L	HSP90AA1|HSPA1A|HSPH1|HSPA2L
membrane raft	Gene Ontology	GO:0045121	7	237	0.015591	0.0963404	CAVIN2|HYAL2|SDC4|NTSR1|PRKAR2B|CD226|SERPINH1	CAVIN2|HYAL2|SDC4|NTSR1|PRKAR2B|CD226|SERPINH2
Organelle biogenesis and maintenance	Reactome	R-HSA-1852241	8	294	0.0156222	0.0963404	TUBA8|SIRT5|TUBB4A|TTC8|TUBB1|PRKAR2B|HSP90AA1|KIF3C	TUBA8|SIRT5|TUBB4A|TTC8|TUBB1|PRKAR2B|HSP90AA1|KIF4C
ubiquitin protein ligase binding	Gene Ontology	GO:0031625	8	294	0.0156222	0.0963404	MAP1LC3B2|NFKBIA|YOD1|HSPA1A|PRKAR2B|PINK1|HSP90AA1|HSPA1L	MAP1LC3B2|NFKBIA|YOD1|HSPA1A|PRKAR2B|PINK1|HSP90AA1|HSPA2L
DNA-binding transcription factor activity	Gene Ontology	GO:0003700	13	607	0.0156255	0.0963404	E2F2|SOX6|EGR1|CSRNP1|RFX2|MAFF|KLF1|EGR3|MYRF|NFIX|KLRG1|ZNF438|BCL3	E2F2|SOX6|EGR1|CSRNP1|RFX2|MAFF|KLF1|EGR3|MYRF|NFIX|KLRG1|ZNF438|BCL4
Systemic lupus erythematosus	KEGG PATHWAY	hsa05322	5	133	0.0158834	0.0970864	IFNG|HIST1H2BH|HIST1H2AC|HIST1H2BJ|FCGR2A	IFNG|HIST1H2BH|HIST1H2AC|HIST1H2BJ|FCGR3A
Golgi-to-ER retrograde transport	Reactome	R-HSA-8856688	5	133	0.0158834	0.0970864	CAPZA2|TUBB4A|TUBA8|KIF3C|TUBB1	CAPZA2|TUBB4A|TUBA8|KIF3C|TUBB2
Transcription regulation by bZIP transcription factor	PANTHER	P00055	3	47	0.0158999	0.0970864	PRKAR2B|CFAP20|PSMC3IP	PRKAR2B|CFAP20|PSMC4IP
Metabolism of fat-soluble vitamins	Reactome	R-HSA-6806667	3	47	0.0158999	0.0970864	SDC4|SDC2|RBP4	SDC4|SDC2|RBP5
Gap junction trafficking	Reactome	R-HSA-190828	3	47	0.0158999	0.0970864	TUBB4A|TUBA8|TUBB1	TUBB4A|TUBA8|TUBB2
retinol metabolic process	Gene Ontology	GO:0042572	3	47	0.0158999	0.0970864	DGAT2|CYP1B1|CYP2D7	DGAT2|CYP1B1|CYP2D8
Blood pressure	NHGRI GWAS Catalog		4	87	0.0159684	0.0971921	SOX6|ADM|MOV10|KCNMA1	SOX6|ADM|MOV10|KCNMA2
actin filament	Gene Ontology	GO:0005884	4	87	0.0159684	0.0971921	ARHGAP6|CTTN|GAS2L1|SHROOM4	ARHGAP6|CTTN|GAS2L1|SHROOM5
mitotic cell cycle	Gene Ontology	GO:0000278	5	134	0.0163377	0.0992809	TUBB4A|TUBA8|MYBL2|CDC6|TUBB1	TUBB4A|TUBA8|MYBL2|CDC6|TUBB2
protein serine/threonine kinase activity	Gene Ontology	GO:0004674	9	357	0.0165984	0.100174	ALPK3|ACVRL1|PIM2|PIM3|LIMK2|DYRK3|AURKB|PINK1|DAPK2	ALPK3|ACVRL1|PIM2|PIM3|LIMK2|DYRK3|AURKB|PINK1|DAPK3
Separation of Sister Chromatids	Reactome	R-HSA-2467813	6	186	0.0167515	0.100174	TUBA8|UBE2C|TUBB1|ITGB3BP|AURKB|TUBB4A	TUBA8|UBE2C|TUBB1|ITGB3BP|AURKB|TUBB5A
Gap junction trafficking and regulation	Reactome	R-HSA-157858	3	48	0.016764	0.100174	TUBB4A|TUBA8|TUBB1	TUBB4A|TUBA8|TUBB2
positive regulation of fibroblast proliferation	Gene Ontology	GO:0048146	3	48	0.016764	0.100174	PDGFRB|PDGFC|CDC6	PDGFRB|PDGFC|CDC7
positive regulation of cell adhesion	Gene Ontology	GO:0045785	3	48	0.016764	0.100174	STX3|DYSF|CCL5	STX3|DYSF|CCL6
Nitrogen metabolism	KEGG PATHWAY	hsa00910	2	17	0.0169066	0.100174	CA2|CA1	CA2|CA2
Macrothrombocytopenia	KEGG DISEASE	H01740	2	17	0.0169066	0.100174	VWF|TUBB1	VWF|TUBB2
neuron cell-cell adhesion	Gene Ontology	GO:0007158	2	17	0.0169066	0.100174	CEL|NLGN3	CEL|NLGN4
dystrophin-associated glycoprotein complex	Gene Ontology	GO:0016010	2	17	0.0169066	0.100174	KRT8|SNTB2	KRT8|SNTB3
dendritic cell chemotaxis	Gene Ontology	GO:0002407	2	17	0.0169066	0.100174	CCR2|CCL5	CCR2|CCL6
regulation of keratinocyte differentiation	Gene Ontology	GO:0045616	2	17	0.0169066	0.100174	ERRFI1|CTSL	ERRFI2|CTSL
negative regulation of cytokine production involved in inflammatory response	Gene Ontology	GO:1900016	2	17	0.0169066	0.100174	MEFV|C5orf30	MEFV|C5orf31
regulation of autophagy of mitochondrion	Gene Ontology	GO:1903146	2	17	0.0169066	0.100174	PINK1|CTTN	PINK2|CTTN
blood coagulation, intrinsic pathway	Gene Ontology	GO:0007597	2	17	0.0169066	0.100174	VWF|A2M	VWF|A3M
Lys48-specific deubiquitinase activity	Gene Ontology	GO:1990380	2	17	0.0169066	0.100174	MINDY1|YOD1	MINDY1|YOD2
eosinophil chemotaxis	Gene Ontology	GO:0048245	2	17	0.0169066	0.100174	CCL4|CCL5	CCL4|CCL6
MicroRNAs in cancer	KEGG PATHWAY	hsa05206	8	299	0.0170653	0.100957	PDGFRB|CYP1B1|E2F2|TNXB|THBS1|SPRY2|TIMP3|FSCN1	PDGFRB|CYP1B1|E2F2|TNXB|THBS1|SPRY2|TIMP3|FSCN2
Transcriptional regulation of granulopoiesis	Reactome	R-HSA-9616222	4	89	0.0171628	0.101218	HIST1H2BH|HIST1H2AC|HIST1H2BJ|CSF3R	HIST1H2BH|HIST1H2AC|HIST1H2BJ|CSF4R
viral entry into host cell	Gene Ontology	GO:0046718	4	89	0.0171628	0.101218	HYAL2|HSPA1A|CTSL|ANPEP	HYAL2|HSPA2A|CTSL|ANPEP
protein ubiquitination	Gene Ontology	GO:0016567	11	486	0.0175851	0.103548	RNF175|BSPRY|RNF123|UBE2C|NEDD4|DCAF12|MEFV|PINK1|KCTD21|HIST1H2BH|HIST1H2BJ	RNF175|BSPRY|RNF123|UBE2C|NEDD4|DCAF12|MEFV|PINK1|KCTD21|HIST1H2BH|HIST1H3BJ
Blood metabolite ratios	NHGRI GWAS Catalog		3	49	0.017654	0.103632	SLC22A4|LST1|ALPL	SLC22A4|LST2|ALPL
establishment or maintenance of cell polarity	Gene Ontology	GO:0007163	3	49	0.017654	0.103632	CCL4|FSCN1|RHOBTB1	CCL4|FSCN1|RHOBTB2
response to lipopolysaccharide	Gene Ontology	GO:0032496	5	137	0.0177523	0.104048	CSF2RB|LTA|ADM|FASLG|ALPL	CSF3RB|LTA|ADM|FASLG|ALPL
positive regulation of interleukin-6 production	Gene Ontology	GO:0032755	4	90	0.0177804	0.104052	IFNG|HYAL2|LILRA2|TNFSF4	IFNG|HYAL2|LILRA2|TNFSF5
Endocytosis	KEGG PATHWAY	hsa04144	7	244	0.0179147	0.104677	CAPZA2|EHD2|NEDD4|HSPA1A|CYTH4|ASAP2|HSPA1L	CAPZA2|EHD2|NEDD4|HSPA1A|CYTH4|ASAP2|HSPA2L
Rho GTPase cycle	Reactome	R-HSA-194840	5	138	0.0182412	0.106258	ARHGAP6|SRGAP1|A2M|ARHGAP18|RHOBTB1	ARHGAP6|SRGAP1|A2M|ARHGAP18|RHOBTB2
Ulcerative colitis	NHGRI GWAS Catalog		5	138	0.0182412	0.106258	IFNG|HSPA1L|PIM3|JRKL|FCGR2A	IFNG|HSPA1L|PIM3|JRKL|FCGR3A
Formation of the beta-catenin:TCF transactivating complex	Reactome	R-HSA-201722	4	91	0.0184116	0.106922	TLE3|HIST1H2BH|HIST1H2AC|HIST1H2BJ	TLE3|HIST1H2BH|HIST1H2AC|HIST1H3BJ
dephosphorylation	Gene Ontology	GO:0016311	4	91	0.0184116	0.106922	PXYLP1|PFKFB3|PHOSPHO1|ALPL	PXYLP1|PFKFB3|PHOSPHO2|ALPL
Protein quantitative trait loci	NHGRI GWAS Catalog		3	50	0.0185699	0.107353	IL1RN|DSC2|DYSF	IL1RN|DSC3|DYSF
Axon guidance mediated by Slit/Robo	PANTHER	P00008	2	18	0.0186554	0.107353	SRGAP1|NTNG2	SRGAP1|NTNG3
Sex hormone-binding globulin levels	NHGRI GWAS Catalog		2	18	0.0186554	0.107353	ATP1B2|LST1	ATP1B2|LST2
Lung diseases	KEGG DISEASE		2	18	0.0186554	0.107353	CSF2RB|SERPINA1	CSF2RB|SERPINA2
negative regulation of myeloid cell differentiation	Gene Ontology	GO:0045638	2	18	0.0186554	0.107353	NFKBIA|MEIS1	NFKBIA|MEIS2
regulation of reactive oxygen species metabolic process	Gene Ontology	GO:2000377	2	18	0.0186554	0.107353	PINK1|CYP1B1	PINK1|CYP1B2
regulation of small GTPase mediated signal transduction	Gene Ontology	GO:0051056	5	139	0.018739	0.107671	ARHGAP6|SRGAP1|A2M|ARHGAP18|RHOBTB1	ARHGAP6|SRGAP1|A2M|ARHGAP18|RHOBTB2
Post-translational modification: synthesis of GPI-anchored proteins	Reactome	R-HSA-163125	4	92	0.0190565	0.10933	PLAUR|LY6E|NTNG2|ALPL	PLAUR|LY6E|NTNG3|ALPL
calcium ion binding	Gene Ontology	GO:0005509	14	693	0.0193169	0.110657	EHD2|RASGRP4|LTBP1|TUBB4A|TNNC2|PADI2|SLC25A24|FBLN2|ALOX15B|THBS1|DYSF|FKBP9|NECAB1|HEG1	EHD2|RASGRP4|LTBP1|TUBB4A|TNNC2|PADI2|SLC25A24|FBLN2|ALOX15B|THBS1|DYSF|FKBP9|NECAB1|HEG2
cellular response to amino acid stimulus	Gene Ontology	GO:0071230	3	51	0.0195117	0.111604	PDGFC|ASS1|COL1A1	PDGFC|ASS1|COL1A2
Pre-NOTCH Transcription and Translation	Reactome	R-HSA-1912408	4	93	0.0197153	0.112367	MOV10|HIST1H2BH|HIST1H2AC|HIST1H2BJ	MOV10|HIST1H2BH|HIST1H2AC|HIST1H3BJ
exocytosis	Gene Ontology	GO:0006887	4	93	0.0197153	0.112367	LIN7A|STX11|STX3|CCL5	LIN7A|STX11|STX3|CCL6
Generic Transcription Pathway	Reactome	R-HSA-212436	21	1193	0.0197337	0.112367	CTSL|HIST1H2AC|RMI1|THBS1|NR4A1|ZNF189|ZNF718|ZNF2|ZNF799|TAF13|IFNG|FASLG|SCO2|AURKB|COL1A1|PINK1|MOV10|MYBL2|HIST1H2BH|ZNF28|HIST1H2BJ	CTSL|HIST1H2AC|RMI1|THBS1|NR4A1|ZNF189|ZNF718|ZNF2|ZNF799|TAF13|IFNG|FASLG|SCO2|AURKB|COL1A1|PINK1|MOV10|MYBL2|HIST1H2BH|ZNF28|HIST1H3BJ
Mitotic Anaphase	Reactome	R-HSA-68882	6	194	0.0200376	0.112563	TUBA8|UBE2C|TUBB1|ITGB3BP|AURKB|TUBB4A	TUBA8|UBE2C|TUBB1|ITGB3BP|AURKB|TUBB5A
cilium assembly	Gene Ontology	GO:0060271	6	194	0.0200376	0.112563	EHD2|RILP|TTC8|RFX2|C5orf30|CFAP20	EHD2|RILP|TTC8|RFX2|C5orf30|CFAP21
Fc gamma R-mediated phagocytosis	KEGG PATHWAY	hsa04666	4	94	0.020388	0.112563	LIMK2|GAB2|ASAP2|FCGR2A	LIMK2|GAB2|ASAP2|FCGR3A
TGF-beta signaling pathway	KEGG PATHWAY	hsa04350	4	94	0.020388	0.112563	IFNG|THBS1|LTBP1|RGMA	IFNG|THBS1|LTBP2|RGMA
Chaperonin-mediated protein folding	Reactome	R-HSA-390466	4	94	0.020388	0.112563	TUBB4A|TUBA8|FKBP9|TUBB1	TUBB4A|TUBA8|FKBP9|TUBB2
Steroid biosynthesis	KEGG PATHWAY	hsa00100	2	19	0.0204769	0.112563	CEL|NSDHL	CEL|NSDHL
Scavenging by Class A Receptors	Reactome	R-HSA-3000480	2	19	0.0204769	0.112563	CLP1|COL1A1	CLP1|COL1A2
Nicotinamide salvaging	Reactome	R-HSA-197264	2	19	0.0204769	0.112563	NAPRT|NAMPT	NAPRT|NAMPT
nitric oxide mediated signal transduction	Gene Ontology	GO:0007263	2	19	0.0204769	0.112563	FPR1|KLRG1	FPR1|KLRG2
regulation of protein-containing complex assembly	Gene Ontology	GO:0043254	2	19	0.0204769	0.112563	PINK1|HSP90AA1	PINK1|HSP90AA2
positive regulation of chondrocyte differentiation	Gene Ontology	GO:0032332	2	19	0.0204769	0.112563	ACVRL1|SOX6	ACVRL1|SOX7
cell-substrate adhesion	Gene Ontology	GO:0031589	2	19	0.0204769	0.112563	VWF|ATP1B2	VWF|ATP1B3
costamere	Gene Ontology	GO:0043034	2	19	0.0204769	0.112563	KRT8|SDC4	KRT8|SDC5
positive regulation of smooth muscle cell migration	Gene Ontology	GO:0014911	2	19	0.0204769	0.112563	PDGFRB|CCL5	PDGFRB|CCL6
protein maturation	Gene Ontology	GO:0051604	2	19	0.0204769	0.112563	SERPINH1|TSPAN5	SERPINH1|TSPAN6
positive regulation of macrophage chemotaxis	Gene Ontology	GO:0010759	2	19	0.0204769	0.112563	CCL5|THBS1	CCL5|THBS2
mitochondrial transport	Gene Ontology	GO:0006839	2	19	0.0204769	0.112563	HSP90AA1|SLC25A24	HSP90AA1|SLC25A25
positive regulation of myelination	Gene Ontology	GO:0031643	2	19	0.0204769	0.112563	MYRF|RNF10	MYRF|RNF11
regulation of peptidyl-tyrosine phosphorylation	Gene Ontology	GO:0050730	2	19	0.0204769	0.112563	PDGFRB|PDGFC	PDGFRB|PDGFC
response to osmotic stress	Gene Ontology	GO:0006970	2	19	0.0204769	0.112563	KCNMA1|AQP9	KCNMA1|AQP10
apicolateral plasma membrane	Gene Ontology	GO:0016327	2	19	0.0204769	0.112563	KRT8|NEDD4	KRT8|NEDD5
Mitotic Metaphase and Anaphase	Reactome	R-HSA-2555396	6	195	0.020477	0.112563	TUBA8|UBE2C|TUBB1|ITGB3BP|AURKB|TUBB4A	TUBA8|UBE2C|TUBB1|ITGB3BP|AURKB|TUBB5A
Packaging Of Telomere Ends	Reactome	R-HSA-171306	3	52	0.0204794	0.112563	HIST1H2BH|HIST1H2AC|HIST1H2BJ	HIST1H2BH|HIST1H2AC|HIST1H3BJ
cytoplasmic side of plasma membrane	Gene Ontology	GO:0009898	3	52	0.0204794	0.112563	SHROOM4|SLC4A1|NTSR1	SHROOM4|SLC4A1|NTSR2
FLT3 Signaling	Reactome	R-HSA-9607240	7	252	0.020857	0.114472	CSF2RB|PDGFRB|RASGRP4|GAB2|GFRA2|VWF|FLT3	CSF2RB|PDGFRB|RASGRP4|GAB2|GFRA2|VWF|FLT4
Amoebiasis	KEGG PATHWAY	hsa05146	4	95	0.0210747	0.115002	IFNG|LAMC1|HSPB1|COL1A1	IFNG|LAMC1|HSPB1|COL1A2
kidney development	Gene Ontology	GO:0001822	4	95	0.0210747	0.115002	HYAL2|CA2|ASS1|TNS2	HYAL2|CA2|ASS1|TNS3
cellular response to oxidative stress	Gene Ontology	GO:0034599	4	95	0.0210747	0.115002	PINK1|HSPA1A|SLC25A24|NCF4	PINK1|HSPA1A|SLC25A24|NCF5
cellular response to interferon-gamma	Gene Ontology	GO:0071346	4	95	0.0210747	0.115002	ASS1|FASLG|CCL4|CCL5	ASS1|FASLG|CCL4|CCL6
Rheumatoid arthritis	NHGRI GWAS Catalog		5	144	0.0213616	0.116308	EOMES|CD226|C5orf30|ZNF438|FCGR2A	EOMES|CD226|C5orf30|ZNF438|FCGR3A
regulation of apoptotic process	Gene Ontology	GO:0042981	6	197	0.0213753	0.116308	EGR1|DAPK2|CARD6|PINK1|FLT3|BCL3	EGR1|DAPK2|CARD6|PINK1|FLT3|BCL4
cellular defense response	Gene Ontology	GO:0006968	3	53	0.0214731	0.116674	CCR2|KLRG1|KLRC3	CCR2|KLRG1|KLRC4
SLC transporter disorders	Reactome	R-HSA-5619102	4	96	0.0217754	0.118147	SLC4A4|SLC4A1|SLC40A1|LST1	SLC4A4|SLC4A1|SLC40A1|LST2
Defective B4GALT7 causes EDS, progeroid type	Reactome	R-HSA-3560783	2	20	0.0223693	0.11865	SDC2|SDC4	SDC2|SDC5
Defective B3GAT3 causes JDSSDHD	Reactome	R-HSA-3560801	2	20	0.0223693	0.11865	SDC2|SDC4	SDC2|SDC5
Defective B3GALT6 causes EDSP2 and SEMDJL1	Reactome	R-HSA-4420332	2	20	0.0223693	0.11865	SDC2|SDC4	SDC2|SDC5
blood vessel morphogenesis	Gene Ontology	GO:0048514	2	20	0.0223693	0.11865	CYP1B1|NEDD4	CYP1B1|NEDD5
regulation of bone mineralization	Gene Ontology	GO:0030500	2	20	0.0223693	0.11865	SGMS2|PHOSPHO1	SGMS2|PHOSPHO2
cellular response to platelet-derived growth factor stimulus	Gene Ontology	GO:0036120	2	20	0.0223693	0.11865	ERRFI1|PDGFRB	ERRFI2|PDGFRB
estrogen metabolic process	Gene Ontology	GO:0008210	2	20	0.0223693	0.11865	CYP1B1|CYP2D7	CYP1B1|CYP2D8
positive regulation of cholesterol efflux	Gene Ontology	GO:0010875	2	20	0.0223693	0.11865	NFKBIA|PLTP	NFKBIA|PLTP
positive regulation of cardiac muscle hypertrophy	Gene Ontology	GO:0010613	2	20	0.0223693	0.11865	MTPN|PDE5A	MTPN|PDE6A
superoxide metabolic process	Gene Ontology	GO:0006801	2	20	0.0223693	0.11865	SH3PXD2B|NCF4	SH3PXD2B|NCF5
hydro-lyase activity	Gene Ontology	GO:0016836	2	20	0.0223693	0.11865	CA2|CA1	CA2|CA2
lysosomal transport	Gene Ontology	GO:0007041	2	20	0.0223693	0.11865	HSPA1A|NEDD4	HSPA1A|NEDD5
inward rectifier potassium channel activity	Gene Ontology	GO:0005242	2	20	0.0223693	0.11865	KCNJ2|KCNJ15	KCNJ2|KCNJ16
Hematopoietic cell lineage	KEGG PATHWAY	hsa04640	4	97	0.0224901	0.11865	CD34|FLT3|CSF3R|ANPEP	CD34|FLT3|CSF4R|ANPEP
positive regulation of cold-induced thermogenesis	Gene Ontology	GO:0120162	4	97	0.0224901	0.11865	GATM|CCR2|PDGFC|G0S2	GATM|CCR2|PDGFC|G0S3
kinase binding	Gene Ontology	GO:0019900	4	97	0.0224901	0.11865	TNS2|AURKB|CDC6|CD160	TNS2|AURKB|CDC6|CD161
Muscarinic acetylcholine receptor 2 and 4 signaling pathway	PANTHER	P00043	3	54	0.0224928	0.11865	SLC6A8|STX11|PRKAR2B	SLC6A8|STX11|PRKAR3B
Intraflagellar transport	Reactome	R-HSA-5620924	3	54	0.0224928	0.11865	TUBB4A|KIF3C|TUBB1	TUBB4A|KIF3C|TUBB2
positive regulation of interleukin-8 production	Gene Ontology	GO:0032757	3	54	0.0224928	0.11865	HYAL2|HSPA1A|TLR5	HYAL2|HSPA1A|TLR6
protein kinase C binding	Gene Ontology	GO:0005080	3	54	0.0224928	0.11865	CAVIN2|SDC4|HSPB1	CAVIN2|SDC4|HSPB2
calmodulin binding	Gene Ontology	GO:0005516	6	200	0.022772	0.119956	RGS16|SNTB2|CNN3|MYLK|CALD1|DAPK2	RGS16|SNTB2|CNN3|MYLK|CALD1|DAPK3
cellular calcium ion homeostasis	Gene Ontology	GO:0006874	4	98	0.0232191	0.122141	CCR2|KEL|TNNC1|CCL5	CCR2|KEL|TNNC1|CCL6
Cleavage of the damaged purine	Reactome	R-HSA-110331	3	55	0.0235385	0.122465	HIST1H2BH|HIST1H2AC|HIST1H2BJ	HIST1H2BH|HIST1H2AC|HIST1H3BJ
Depurination	Reactome	R-HSA-73927	3	55	0.0235385	0.122465	HIST1H2BH|HIST1H2AC|HIST1H2BJ	HIST1H2BH|HIST1H2AC|HIST1H3BJ
Recognition and association of DNA glycosylase with site containing an affected purine	Reactome	R-HSA-110330	3	55	0.0235385	0.122465	HIST1H2BH|HIST1H2AC|HIST1H2BJ	HIST1H2BH|HIST1H2AC|HIST1H3BJ
Mean platelet volume	NHGRI GWAS Catalog		3	55	0.0235385	0.122465	VWF|CD226|TUBB1	VWF|CD226|TUBB2
Colorectal cancer	NHGRI GWAS Catalog		3	55	0.0235385	0.122465	PTGDR|MYRF|LAMC1	PTGDR|MYRF|LAMC2
cellular response to heat	Gene Ontology	GO:0034605	3	55	0.0235385	0.122465	HSP90AA1|HSPA1A|THBS1	HSP90AA1|HSPA1A|THBS2
extracellular vesicle	Gene Ontology	GO:1903561	3	55	0.0235385	0.122465	FBLN2|COL6A3|COL6A2	FBLN2|COL6A3|COL6A3
response to calcium ion	Gene Ontology	GO:0051592	3	55	0.0235385	0.122465	NEDD4|KCNMA1|THBS1	NEDD4|KCNMA1|THBS2
COPI-dependent Golgi-to-ER retrograde traffic	Reactome	R-HSA-6811434	4	99	0.0239622	0.124206	TUBB4A|TUBA8|KIF3C|TUBB1	TUBB4A|TUBA8|KIF3C|TUBB2
Nitric oxide stimulates guanylate cyclase	Reactome	R-HSA-392154	2	21	0.024331	0.124206	KCNMA1|PDE5A	KCNMA1|PDE6A
Cognitive function	NHGRI GWAS Catalog		2	21	0.024331	0.124206	TLE3|ARHGAP18	TLE3|ARHGAP19
cell migration involved in sprouting angiogenesis	Gene Ontology	GO:0002042	2	21	0.024331	0.124206	EGR3|NR4A1	EGR3|NR4A2
chaperone-mediated protein complex assembly	Gene Ontology	GO:0051131	2	21	0.024331	0.124206	HSP90AA1|HSPA1A	HSP90AA1|HSPA2A
linoleic acid metabolic process	Gene Ontology	GO:0043651	2	21	0.024331	0.124206	ALOX15B|ALOX12	ALOX15B|ALOX13
C-C chemokine receptor activity	Gene Ontology	GO:0016493	2	21	0.024331	0.124206	CCR2|CXCR6	CCR2|CXCR7
protein autoprocessing	Gene Ontology	GO:0016540	2	21	0.024331	0.124206	MYRF|CTSL	MYRF|CTSL
anion:anion antiporter activity	Gene Ontology	GO:0015301	2	21	0.024331	0.124206	SLC4A4|SLC4A1	SLC4A4|SLC4A2
tissue homeostasis	Gene Ontology	GO:0001894	2	21	0.024331	0.124206	PDGFRB|CD34	PDGFRB|CD35
negative regulation of blood vessel endothelial cell migration	Gene Ontology	GO:0043537	2	21	0.024331	0.124206	ACVRL1|THBS1	ACVRL1|THBS2
negative regulation of cardiac muscle cell apoptotic process	Gene Ontology	GO:0010667	2	21	0.024331	0.124206	PPP1R10|SIRT5	PPP1R10|SIRT6
oxidoreductase activity, acting on paired donors, with incorporation or reduction of molecular oxygen, reduced flavin or flavoprotein as one donor, and incorporation of one atom of oxygen	Gene Ontology	GO:0016712	2	21	0.024331	0.124206	CYP1B1|CYP2D7	CYP1B1|CYP2D8
vesicle docking	Gene Ontology	GO:0048278	2	21	0.024331	0.124206	STX11|STX3	STX11|STX4
Transmission across Chemical Synapses	Reactome	R-HSA-112315	7	261	0.0245509	0.12516	LIN7A|KCNJ2|TUBA8|KCNJ15|TUBB4A|TUBB1|PRKAR2B	LIN7A|KCNJ2|TUBA8|KCNJ15|TUBB4A|TUBB1|PRKAR3B
phosphatase activity	Gene Ontology	GO:0016791	3	56	0.0246101	0.125294	PXYLP1|PLPPR2|PHOSPHO1	PXYLP1|PLPPR2|PHOSPHO2
Protein folding	Reactome	R-HSA-391251	4	100	0.0247196	0.125683	TUBB4A|TUBA8|FKBP9|TUBB1	TUBB4A|TUBA8|FKBP9|TUBB2
lysosome	Gene Ontology	GO:0005764	7	262	0.0249873	0.126874	CTSL|LGMN|RILP|HYAL2|CEL|CD34|ASS1	CTSL|LGMN|RILP|HYAL2|CEL|CD34|ASS2
COPI-mediated anterograde transport	Reactome	R-HSA-6807878	4	101	0.0254913	0.128916	CAPZA2|TUBB4A|TUBA8|TUBB1	CAPZA2|TUBB4A|TUBA8|TUBB2
structural constituent of cytoskeleton	Gene Ontology	GO:0005200	4	101	0.0254913	0.128916	TUBB4A|TUBA8|EPB42|TUBB1	TUBB4A|TUBA8|EPB42|TUBB2
response to oxidative stress	Gene Ontology	GO:0006979	4	101	0.0254913	0.128916	MMP14|PINK1|NAPRT|SELENOP	MMP14|PINK2|NAPRT|SELENOP
phospholipid metabolic process	Gene Ontology	GO:0006644	3	57	0.0257077	0.129838	MBOAT2|PLPPR2|ALOX15B	MBOAT2|PLPPR2|ALOX16B
Signaling by Nuclear Receptors	Reactome	R-HSA-9006931	7	264	0.0258759	0.130514	MOV10|HSPB1|TLE3|HIST1H2BJ|HSP90AA1|HIST1H2BH|HIST1H2AC	MOV10|HSPB1|TLE3|HIST1H2BJ|HSP90AA1|HIST1H2BH|HIST1H3AC
Muscular diseases	KEGG DISEASE		4	102	0.0262774	0.131214	KCNJ2|COL6A3|COL6A2|DYSF	KCNJ2|COL6A3|COL6A3|DYSF
Intrinsic Pathway of Fibrin Clot Formation	Reactome	R-HSA-140837	2	22	0.0263603	0.131214	VWF|A2M	VWF|A3M
HS-GAG degradation	Reactome	R-HSA-2024096	2	22	0.0263603	0.131214	SDC2|SDC4	SDC2|SDC5
small GTPase binding	Gene Ontology	GO:0031267	2	22	0.0263603	0.131214	ERRFI1|RILP	ERRFI2|RILP
protein disulfide oxidoreductase activity	Gene Ontology	GO:0015035	2	22	0.0263603	0.131214	GLRX5|SCO2	GLRX5|SCO3
cellular response to glucocorticoid stimulus	Gene Ontology	GO:0071385	2	22	0.0263603	0.131214	FAM107A|FLT3	FAM107A|FLT4
regulation of cell size	Gene Ontology	GO:0008361	2	22	0.0263603	0.131214	MTPN|KEL	MTPN|KEL
C-C chemokine binding	Gene Ontology	GO:0019957	2	22	0.0263603	0.131214	CCR2|CXCR6	CCR2|CXCR7
negative regulation of endothelial cell migration	Gene Ontology	GO:0010596	2	22	0.0263603	0.131214	ACVRL1|THBS1	ACVRL1|THBS2
zymogen activation	Gene Ontology	GO:0031638	2	22	0.0263603	0.131214	MMP14|CTSL	MMP15|CTSL
humoral immune response	Gene Ontology	GO:0006959	3	58	0.0268312	0.133209	IFNG|CCR2|LTA	IFNG|CCR3|LTA
positive regulation of autophagy	Gene Ontology	GO:0010508	3	58	0.0268312	0.133209	IFNG|MEFV|PIM2	IFNG|MEFV|PIM3
RNA polymerase II transcription regulatory region sequence-specific DNA binding	Gene Ontology	GO:0000977	8	327	0.0269593	0.13367	NR4A1|E2F2|BNC2|MGAM|EGR1|EOMES|ZNF799|PBX2P1	NR4A1|E2F2|BNC2|MGAM|EGR1|EOMES|ZNF799|PBX2P2
Chagas disease (American trypanosomiasis)	KEGG PATHWAY	hsa05142	4	103	0.0270779	0.134083	IFNG|NFKBIA|FASLG|CCL5	IFNG|NFKBIA|FASLG|CCL6
ER to Golgi Anterograde Transport	Reactome	R-HSA-199977	5	154	0.0272972	0.134818	SERPINA1|TUBB4A|TUBA8|CAPZA2|TUBB1	SERPINA1|TUBB4A|TUBA8|CAPZA2|TUBB2
Toll-like Receptor Cascades	Reactome	R-HSA-168898	5	154	0.0272972	0.134818	TLR10|NFKBIA|CTSL|LGMN|TLR5	TLR10|NFKBIA|CTSL|LGMN|TLR6
Rap1 signaling pathway	KEGG PATHWAY	hsa04015	6	210	0.0278675	0.137224	PDGFRB|PDGFC|FPR1|THBS1|LPAR2|P2RY1	PDGFRB|PDGFC|FPR1|THBS1|LPAR2|P2RY2
C-type lectin receptor signaling pathway	KEGG PATHWAY	hsa04625	4	104	0.0278928	0.137224	EGR3|NFKBIA|CLEC1B|BCL3	EGR3|NFKBIA|CLEC1B|BCL4
Toll-like receptor signaling pathway	KEGG PATHWAY	hsa04620	4	104	0.0278928	0.137224	CCL5|NFKBIA|CCL4|TLR5	CCL5|NFKBIA|CCL4|TLR6
azurophil granule membrane	Gene Ontology	GO:0035577	3	59	0.0279806	0.1373	FPR1|SLCO4C1|CKAP4	FPR1|SLCO4C1|CKAP5
cell adhesion molecule binding	Gene Ontology	GO:0050839	3	59	0.0279806	0.1373	PTPRF|CD226|NLGN3	PTPRF|CD226|NLGN4
RHO GTPases activate PAKs	Reactome	R-HSA-5627123	2	23	0.0284555	0.137849	CTTN|MYLK	CTTN|MYLK
Plasma omega-6 polyunsaturated fatty acid levels (arachidonic acid)	NHGRI GWAS Catalog		2	23	0.0284555	0.137849	PTCRA|MYRF	PTCRA|MYRF
response to interferon-gamma	Gene Ontology	GO:0034341	2	23	0.0284555	0.137849	IFITM2|MEFV	IFITM3|MEFV
metalloaminopeptidase activity	Gene Ontology	GO:0070006	2	23	0.0284555	0.137849	MMP14|ANPEP	MMP15|ANPEP
positive regulation of epidermal growth factor receptor signaling pathway	Gene Ontology	GO:0045742	2	23	0.0284555	0.137849	PLAUR|FASLG	PLAUR|FASLG
negative regulation of intrinsic apoptotic signaling pathway	Gene Ontology	GO:2001243	2	23	0.0284555	0.137849	PINK1|PLAUR	PINK2|PLAUR
leukocyte chemotaxis	Gene Ontology	GO:0030595	2	23	0.0284555	0.137849	PF4V1|PPBP	PF4V2|PPBP
positive regulation of osteoclast differentiation	Gene Ontology	GO:0045672	2	23	0.0284555	0.137849	IFNG|CA2	IFNG|CA3
sterol metabolic process	Gene Ontology	GO:0016125	2	23	0.0284555	0.137849	CEL|CYP1B1	CEL|CYP1B2
chemokine binding	Gene Ontology	GO:0019956	2	23	0.0284555	0.137849	CCR2|CXCR6	CCR2|CXCR7
oxidation-reduction process	Gene Ontology	GO:0055114	11	525	0.028514	0.137947	CYP1B1|NSDHL|NCF4|SELENBP1|CYP2D7|UGDH|SCO2|ME3|CMAHP|HGD|CYP4F3	CYP1B1|NSDHL|NCF4|SELENBP1|CYP2D7|UGDH|SCO2|ME3|CMAHP|HGD|CYP4F4
Metabolism of proteins	Reactome	R-HSA-392499	31	2012	0.0285482	0.137947	CSF2RB|TUBA8|PLAUR|NFKBIA|FKBP9|HIST1H2AC|SERPINA1|NTNG2|THBS1|AURKB|LY6E|LTBP1|KBTBD6|TUBB1|IGFBP2|IGFBP7|IGFBP4|TSPAN5|LAMC1|HIST1H2BH|HIST1H2BJ|CAPZA2|SDC2|UBE2C|YOD1|ANPEP|PRSS23|RNF123|TUBB4A|CKAP4|ALPL	CSF2RB|TUBA8|PLAUR|NFKBIA|FKBP9|HIST1H2AC|SERPINA1|NTNG2|THBS1|AURKB|LY6E|LTBP1|KBTBD6|TUBB1|IGFBP2|IGFBP7|IGFBP4|TSPAN5|LAMC1|HIST1H2BH|HIST1H2BJ|CAPZA2|SDC2|UBE2C|YOD1|ANPEP|PRSS23|RNF123|TUBB4A|CKAP5|ALPL
complement activation, classical pathway	Gene Ontology	GO:0006958	5	156	0.0285979	0.138011	IGHV3-53|IGHV1-69|IGHV4-61|TRDC|IGHV3-74	IGHV3-53|IGHV1-69|IGHV4-61|TRDC|IGHV3-75
response to estradiol	Gene Ontology	GO:0032355	4	105	0.0287223	0.138435	IGFBP2|PDGFRB|ASS1|COL1A1	IGFBP2|PDGFRB|ASS1|COL1A2
Human immunodeficiency virus 1 infection	KEGG PATHWAY	hsa05170	6	212	0.0289697	0.139113	LIMK2|NFKBIA|APOBEC3A|APOBEC3B|FASLG|AP1S2	LIMK2|NFKBIA|APOBEC3A|APOBEC3B|FASLG|AP1S3
cilium	Gene Ontology	GO:0005929	6	212	0.0289697	0.139113	TTC8|ROPN1L|CEP295NL|P2RY1|CFAP20|KIF3C	TTC8|ROPN1L|CEP295NL|P2RY1|CFAP20|KIF4C
NCAM signaling for neurite out-growth	Reactome	R-HSA-375165	3	60	0.0291558	0.139113	COL6A3|COL6A2|GFRA2	COL6A3|COL6A2|GFRA3
Recognition and association of DNA glycosylase with site containing an affected pyrimidine	Reactome	R-HSA-110328	3	60	0.0291558	0.139113	HIST1H2BH|HIST1H2AC|HIST1H2BJ	HIST1H2BH|HIST1H2AC|HIST1H3BJ
Depyrimidination	Reactome	R-HSA-73928	3	60	0.0291558	0.139113	HIST1H2BH|HIST1H2AC|HIST1H2BJ	HIST1H2BH|HIST1H2AC|HIST1H3BJ
Cleavage of the damaged pyrimidine	Reactome	R-HSA-110329	3	60	0.0291558	0.139113	HIST1H2BH|HIST1H2AC|HIST1H2BJ	HIST1H2BH|HIST1H2AC|HIST1H3BJ
nucleotide binding	Gene Ontology	GO:0000166	3	60	0.0291558	0.139113	SLC22A4|RMI1|CDC6	SLC22A4|RMI1|CDC7
learning	Gene Ontology	GO:0007612	3	60	0.0291558	0.139113	PRKAR2B|NLGN3|NTSR1	PRKAR2B|NLGN3|NTSR2
Signaling by GPCR	Reactome	R-HSA-372790	20	1170	0.0292886	0.139571	RGS16|KEL|CCL4|PLPPR2|CCL5|FPR1|SDC2|SDC4|PPBP|RGS18|NTSR1|LPAR2|CCR2|PRKAR2B|RBP4|CXCR6|PTGDR|ADM|LPAR6|P2RY1	RGS16|KEL|CCL4|PLPPR2|CCL5|FPR1|SDC2|SDC4|PPBP|RGS18|NTSR1|LPAR2|CCR2|PRKAR2B|RBP4|CXCR6|PTGDR|ADM|LPAR6|P2RY2
osteoblast differentiation	Gene Ontology	GO:0001649	4	106	0.0295662	0.140717	ALPL|GPNMB|HSPE1|COL1A1	ALPL|GPNMB|HSPE1|COL1A2
Regulation of actin cytoskeleton	KEGG PATHWAY	hsa04810	6	214	0.0301003	0.142901	PDGFRB|PDGFC|LIMK2|MYLK|ITGA10|LPAR2	PDGFRB|PDGFC|LIMK2|MYLK|ITGA10|LPAR3
G alpha (q) signalling events	Reactome	R-HSA-416476	6	214	0.0301003	0.142901	RGS16|RGS18|NTSR1|LPAR2|P2RY1|LPAR6	RGS16|RGS18|NTSR1|LPAR2|P2RY1|LPAR7
Glycerolipid metabolism	KEGG PATHWAY	hsa00561	3	61	0.0303568	0.143021	MBOAT2|DGAT2|CEL	MBOAT2|DGAT3|CEL
Base-Excision Repair, AP Site Formation	Reactome	R-HSA-73929	3	61	0.0303568	0.143021	HIST1H2BH|HIST1H2AC|HIST1H2BJ	HIST1H2BH|HIST1H2AC|HIST1H3BJ
Vascular diseases	KEGG DISEASE		3	61	0.0303568	0.143021	ACVRL1|OSM|MYLK	ACVRL2|OSM|MYLK
response to wounding	Gene Ontology	GO:0009611	3	61	0.0303568	0.143021	CCR2|ADM|VWF	CCR3|ADM|VWF
Transport of inorganic cations/anions and amino acids/oligopeptides	Reactome	R-HSA-425393	4	107	0.0304247	0.143021	SLC38A5|SLC4A4|SLC4A1|SLC36A1	SLC38A5|SLC4A4|SLC4A1|SLC36A2
NOTCH3 Intracellular Domain Regulates Transcription	Reactome	R-HSA-9013508	2	24	0.0306151	0.143021	PTCRA|DLGAP5	PTCRA|DLGAP6
Liver enzyme levels (alkaline phosphatase)	NHGRI GWAS Catalog		2	24	0.0306151	0.143021	PPP1R3B|ALPL	PPP1R4B|ALPL
ubiquitin-like protein ligase binding	Gene Ontology	GO:0044389	2	24	0.0306151	0.143021	UBE2C|HIST1H2BH	UBE2C|HIST1H3BH
negative regulation of NIK/NF-kappaB signaling	Gene Ontology	GO:1901223	2	24	0.0306151	0.143021	ADGRG3|UACA	ADGRG4|UACA
low-density lipoprotein particle clearance	Gene Ontology	GO:0034383	2	24	0.0306151	0.143021	DGAT2|CEL	DGAT3|CEL
ATPase activator activity	Gene Ontology	GO:0001671	2	24	0.0306151	0.143021	ATP1B2|DNAJB4	ATP1B2|DNAJB5
positive regulation of protein autophosphorylation	Gene Ontology	GO:0031954	2	24	0.0306151	0.143021	PDGFC|GPNMB	PDGFC|GPNMB
glucose transmembrane transport	Gene Ontology	GO:1904659	2	24	0.0306151	0.143021	PPBP|SLC2A14	PPBP|SLC2A15
antimicrobial humoral immune response mediated by antimicrobial peptide	Gene Ontology	GO:0061844	3	62	0.0315836	0.147364	PF4V1|PPBP|HIST1H2BJ	PF4V1|PPBP|HIST1H3BJ
Amyloid fiber formation	Reactome	R-HSA-977225	4	109	0.0321856	0.149622	HIST1H2BH|HIST1H2AC|HIST1H2BJ|TSPAN5	HIST1H2BH|HIST1H2AC|HIST1H2BJ|TSPAN6
Pre-NOTCH Expression and Processing	Reactome	R-HSA-1912422	4	109	0.0321856	0.149622	MOV10|HIST1H2BH|HIST1H2AC|HIST1H2BJ	MOV10|HIST1H2BH|HIST1H2AC|HIST1H3BJ
Celiac disease	NHGRI GWAS Catalog		4	109	0.0321856	0.149622	CCR2|FASLG|PFKFB3|TNFSF4	CCR2|FASLG|PFKFB3|TNFSF5
@@Arachidonic acid metabolism	KEGG PATHWAY	hsa00590	3	63	0.0328359	0.150442	ALOX15B|CYP4F3|ALOX12	ALOX15B|CYP4F3|ALOX13
Cytosolic DNA-sensing pathway	KEGG PATHWAY	hsa04623	3	63	0.0328359	0.150442	NFKBIA|CCL4|CCL5	NFKBIA|CCL4|CCL6
RNA Polymerase I Promoter Opening	Reactome	R-HSA-73728	3	63	0.0328359	0.150442	HIST1H2BH|HIST1H2AC|HIST1H2BJ	HIST1H2BH|HIST1H2AC|HIST1H3BJ
Activation of G protein gated Potassium channels	Reactome	R-HSA-1296041	2	25	0.0328374	0.150442	KCNJ2|KCNJ15	KCNJ2|KCNJ16
Inhibition of voltage gated Ca2+ channels via Gbeta/gamma subunits	Reactome	R-HSA-997272	2	25	0.0328374	0.150442	KCNJ2|KCNJ15	KCNJ2|KCNJ16
G protein gated Potassium channels	Reactome	R-HSA-1296059	2	25	0.0328374	0.150442	KCNJ2|KCNJ15	KCNJ2|KCNJ16
Plasma omega-6 polyunsaturated fatty acid levels (gamma-linolenic acid)	NHGRI GWAS Catalog		2	25	0.0328374	0.150442	MYRF|CLVS1	MYRF|CLVS2
Periodontitis (CDC/AAP)	NHGRI GWAS Catalog		2	25	0.0328374	0.150442	MFSD1|RGMA	MFSD2|RGMA
positive regulation of innate immune response	Gene Ontology	GO:0045089	2	25	0.0328374	0.150442	COCH|CCL5	COCH|CCL6
-	Gene Ontology	GO:1904469	2	25	0.0328374	0.150442	IFNG|LILRA2	IFNG|LILRA3
positive regulation of cell cycle arrest	Gene Ontology	GO:0071158	2	25	0.0328374	0.150442	CEL|MED25	CEL|MED26
spindle midzone	Gene Ontology	GO:0051233	2	25	0.0328374	0.150442	AURKB|CDC6	AURKB|CDC7
sequence-specific DNA binding	Gene Ontology	GO:0043565	9	405	0.033095	0.151439	NR4A1|E2F2|EGR1|CSRNP1|EOMES|MTPN|MYRF|KLRG1|MAFF	NR4A1|E2F2|EGR1|CSRNP1|EOMES|MTPN|MYRF|KLRG2|MAFF
Semaphorin interactions	Reactome	R-HSA-373755	3	64	0.0341139	0.155914	LIMK2|PLXNB3|HSP90AA1	LIMK2|PLXNB3|HSP90AA2
Interleukin receptor SHC signaling	Reactome	R-HSA-912526	2	26	0.0351209	0.158044	CSF2RB|GAB2	CSF2RB|GAB3
Caspase activation via extrinsic apoptotic signalling pathway	Reactome	R-HSA-5357769	2	26	0.0351209	0.158044	FASLG|DAPK2	FASLG|DAPK3
A tetrasaccharide linker sequence is required for GAG synthesis	Reactome	R-HSA-1971475	2	26	0.0351209	0.158044	SDC2|SDC4	SDC2|SDC5
long-chain fatty acid biosynthetic process	Gene Ontology	GO:0042759	2	26	0.0351209	0.158044	ALOX12|CYP2D7	ALOX12|CYP2D8
positive regulation of phosphorylation	Gene Ontology	GO:0042327	2	26	0.0351209	0.158044	CCL5|THBS1	CCL5|THBS2
negative regulation of Ras protein signal transduction	Gene Ontology	GO:0046580	2	26	0.0351209	0.158044	SPRY2|SPRY1	SPRY2|SPRY2
positive regulation of extrinsic apoptotic signaling pathway	Gene Ontology	GO:2001238	2	26	0.0351209	0.158044	HYAL2|G0S2	HYAL2|G0S3
cellular response to unfolded protein	Gene Ontology	GO:0034620	2	26	0.0351209	0.158044	HSPA1A|HSPA1L	HSPA1A|HSPA2L
positive regulation of neutrophil chemotaxis	Gene Ontology	GO:0090023	2	26	0.0351209	0.158044	DAPK2|DYSF	DAPK3|DYSF
cellular response to glucagon stimulus	Gene Ontology	GO:0071377	2	26	0.0351209	0.158044	PRKAR2B|ASS1	PRKAR2B|ASS2
skeletal muscle contraction	Gene Ontology	GO:0003009	2	26	0.0351209	0.158044	TNNC1|TNNC2	TNNC1|TNNC3
peptide cross-linking	Gene Ontology	GO:0018149	2	26	0.0351209	0.158044	EPB42|THBS1	EPB42|THBS2
regulation of actin filament polymerization	Gene Ontology	GO:0030833	2	26	0.0351209	0.158044	CTTN|ARHGAP18	CTTN|ARHGAP19
DNA methylation	Reactome	R-HSA-5334118	3	65	0.0354173	0.159189	HIST1H2BH|HIST1H2AC|HIST1H2BJ	HIST1H2BH|HIST1H2AC|HIST1H3BJ
Integrin signalling pathway	PANTHER	P00034	5	166	0.0356856	0.159639	COL6A3|LAMC1|COL6A2|ITGA10|COL1A1	COL6A3|LAMC1|COL6A2|ITGA10|COL1A2
positive regulation of protein kinase B signaling	Gene Ontology	GO:0051897	5	166	0.0356856	0.159639	PINK1|SPRY2|THBS1|PDGFRB|HSP90AA1	PINK1|SPRY2|THBS1|PDGFRB|HSP90AA2
mitochondrial outer membrane	Gene Ontology	GO:0005741	5	166	0.0356856	0.159639	PPP1R15A|PINK1|ASS1|PGRMC1|FAM210B	PPP1R15A|PINK1|ASS1|PGRMC1|FAM211B
protein folding	Gene Ontology	GO:0006457	5	166	0.0356856	0.159639	HSP90AA1|AHSP|FKBP9|HSPE1|HSP90AA2P	HSP90AA1|AHSP|FKBP9|HSPE1|HSP90AA3P
regulation of ion transmembrane transport	Gene Ontology	GO:0034765	4	113	0.0358831	0.160334	KCNJ2|NEDD4|KCNMA1|KCNJ15	KCNJ2|NEDD4|KCNMA1|KCNJ16
apoptotic process	Gene Ontology	GO:0006915	11	546	0.0360953	0.161093	PIM3|IFNG|NFKBIA|LTA|CSRNP1|CARD6|PPP1R15A|ITGB3BP|FASLG|ALOX15B|DAPK2	PIM3|IFNG|NFKBIA|LTA|CSRNP1|CARD6|PPP1R15A|ITGB3BP|FASLG|ALOX15B|DAPK3
G2/M Checkpoints	Reactome	R-HSA-69481	5	167	0.0364486	0.162479	GTSE1|HIST1H2BH|HIST1H2BJ|CDC6|RMI1	GTSE1|HIST1H2BH|HIST1H2BJ|CDC6|RMI2
Regulation of HSF1-mediated heat shock response	Reactome	R-HSA-3371453	3	66	0.0367461	0.163039	HSPA1A|HSPH1|HSPA1L	HSPA1A|HSPH1|HSPA2L
Dental caries	NHGRI GWAS Catalog		3	66	0.0367461	0.163039	FEZ1|LIN7A|MAP3K7CL	FEZ1|LIN7A|MAP3K8CL
nucleosome	Gene Ontology	GO:0000786	3	66	0.0367461	0.163039	HIST1H2BH|HIST1H2AC|HIST1H2BJ	HIST1H2BH|HIST1H2AC|HIST1H3BJ
regulation of blood pressure	Gene Ontology	GO:0008217	3	66	0.0367461	0.163039	ACVRL1|CD34|ANPEP	ACVRL1|CD35|ANPEP
Collecting duct acid secretion	KEGG PATHWAY	hsa04966	2	27	0.0374641	0.164306	CA2|SLC4A1	CA2|SLC4A2
G0 and Early G1	Reactome	R-HSA-1538133	2	27	0.0374641	0.164306	MYBL2|CDC6	MYBL2|CDC7
Attention deficit hyperactivity disorder and conduct disorder	NHGRI GWAS Catalog		2	27	0.0374641	0.164306	COLGALT2|AMOTL1	COLGALT2|AMOTL2
focal adhesion assembly	Gene Ontology	GO:0048041	2	27	0.0374641	0.164306	ARHGAP6|CTTN	ARHGAP7|CTTN
response to organic substance	Gene Ontology	GO:0010033	2	27	0.0374641	0.164306	TIMP3|AQP9	TIMP3|AQP10
axon extension	Gene Ontology	GO:0048675	2	27	0.0374641	0.164306	HSP90AA1|NLGN3	HSP90AA1|NLGN4
dynein light intermediate chain binding	Gene Ontology	GO:0051959	2	27	0.0374641	0.164306	DNAH17|RILP	DNAH18|RILP
positive regulation of reactive oxygen species metabolic process	Gene Ontology	GO:2000379	2	27	0.0374641	0.164306	PDGFRB|THBS1	PDGFRB|THBS2
misfolded protein binding	Gene Ontology	GO:0051787	2	27	0.0374641	0.164306	HSPA1A|HSPA1L	HSPA1A|HSPA2L
cytokine production	Gene Ontology	GO:0001816	2	27	0.0374641	0.164306	CEL|CD226	CEL|CD227
Activated PKN1 stimulates transcription of AR (androgen receptor) regulated genes KLK2 and KLK3	Reactome	R-HSA-5625886	3	67	0.0381002	0.16671	HIST1H2BH|HIST1H2AC|HIST1H2BJ	HIST1H2BH|HIST1H2AC|HIST1H3BJ
presynaptic membrane	Gene Ontology	GO:0042734	3	67	0.0381002	0.16671	STX11|KCTD12|STX3	STX11|KCTD12|STX4
G protein-coupled receptor signaling pathway	Gene Ontology	GO:0007186	19	1132	0.0384696	0.168133	RGS16|PDGFRB|GPR146|P2RY1|CCL4|CCL5|FPR1|PPBP|RGS18|NTSR1|LPAR2|CCR2|ADGRG3|CXCR6|PTGDR|PTENP1|ADM|LPAR6|GPR34	RGS16|PDGFRB|GPR146|P2RY1|CCL4|CCL5|FPR1|PPBP|RGS18|NTSR1|LPAR2|CCR2|ADGRG3|CXCR6|PTGDR|PTENP1|ADM|LPAR6|GPR35
Tight junction	KEGG PATHWAY	hsa04530	5	170	0.0387978	0.169234	AMOTL1|TUBA8|NEDD4|YBX3|CTTN	AMOTL1|TUBA8|NEDD4|YBX4|CTTN
Meiosis	Reactome	R-HSA-1500620	4	116	0.0388106	0.169234	PSMC3IP|HIST1H2BH|HIST1H2AC|HIST1H2BJ	PSMC3IP|HIST1H2BH|HIST1H2AC|HIST1H3BJ
sequence-specific double-stranded DNA binding	Gene Ontology	GO:1990837	11	553	0.0389104	0.169475	NR4A1|E2F2|EGR3|EGR1|RFX2|NFIX|EOMES|ERG|MYBL2|KLRG1|MAFF	NR4A1|E2F2|EGR3|EGR1|RFX2|NFIX|EOMES|ERG|MYBL2|KLRG2|MAFF
protein-containing complex	Gene Ontology	GO:0032991	12	623	0.039094	0.170079	IFITM2|PMP22|SNTB2|HSPH1|LTBP1|RILP|HSPA1A|OSM|HSP90AA1|COL6A2|HIST1H2BH|BCL3	IFITM2|PMP22|SNTB2|HSPH1|LTBP1|RILP|HSPA1A|OSM|HSP90AA1|COL6A2|HIST1H2BH|BCL4
SIRT1 negatively regulates rRNA expression	Reactome	R-HSA-427359	3	68	0.0394795	0.170698	HIST1H2BH|HIST1H2AC|HIST1H2BJ	HIST1H2BH|HIST1H2AC|HIST1H3BJ
regulation of cell growth	Gene Ontology	GO:0001558	3	68	0.0394795	0.170698	FAM107A|IGFBP7|IGFBP4	FAM107A|IGFBP7|IGFBP5
potassium ion transport	Gene Ontology	GO:0006813	3	68	0.0394795	0.170698	KCNJ2|KCNMA1|KCNJ15	KCNJ2|KCNMA1|KCNJ16
response to nutrient	Gene Ontology	GO:0007584	3	68	0.0394795	0.170698	IGFBP2|LTA|ASS1	IGFBP2|LTA|ASS2
Prefoldin mediated transfer of substrate to CCT/TriC	Reactome	R-HSA-389957	2	28	0.0398655	0.170698	TUBB4A|TUBB1	TUBB4A|TUBB2
positive regulation of release of cytochrome c from mitochondria	Gene Ontology	GO:0090200	2	28	0.0398655	0.170698	PINK1|PLAUR	PINK2|PLAUR
regulation of translational initiation	Gene Ontology	GO:0006446	2	28	0.0398655	0.170698	NAT1|HSPB1	NAT1|HSPB2
negative regulation of fibroblast proliferation	Gene Ontology	GO:0048147	2	28	0.0398655	0.170698	LTA|MED25	LTA|MED26
homeostasis of number of cells within a tissue	Gene Ontology	GO:0048873	2	28	0.0398655	0.170698	CCR2|CEL	CCR3|CEL
protein methylation	Gene Ontology	GO:0006479	2	28	0.0398655	0.170698	PCMTD1|CSKMT	PCMTD2|CSKMT
microglial cell activation	Gene Ontology	GO:0001774	2	28	0.0398655	0.170698	IFNG|NAMPT	IFNG|NAMPT
negative regulation of interleukin-1 beta production	Gene Ontology	GO:0032691	2	28	0.0398655	0.170698	ERRFI1|MEFV	ERRFI2|MEFV
CCR chemokine receptor binding	Gene Ontology	GO:0048020	2	28	0.0398655	0.170698	CCL4|CCL5	CCL4|CCL6
phosphatidylinositol-3,5-bisphosphate binding	Gene Ontology	GO:0080025	2	28	0.0398655	0.170698	SH3PXD2B|CLVS1	SH3PXD2B|CLVS2
Fatty acid metabolism	Reactome	R-HSA-8978868	5	172	0.0404141	0.172852	ELOVL7|CYP4F3|CYP1B1|ALOX12|ALOX15B	ELOVL7|CYP4F3|CYP1B1|ALOX12|ALOX16B
Signaling by NOTCH	Reactome	R-HSA-157118	6	231	0.0408828	0.173882	MOV10|HIST1H2BJ|DLGAP5|PTCRA|HIST1H2BH|HIST1H2AC	MOV10|HIST1H2BJ|DLGAP5|PTCRA|HIST1H2BH|HIST1H3AC
Central carbon metabolism in cancer	KEGG PATHWAY	hsa05230	3	69	0.0408838	0.173882	PDGFRB|FLT3|SCO2	PDGFRB|FLT3|SCO3
Loss of Nlp from mitotic centrosomes	Reactome	R-HSA-380259	3	69	0.0408838	0.173882	HSP90AA1|TUBB4A|PRKAR2B	HSP90AA1|TUBB4A|PRKAR3B
Loss of proteins required for interphase microtubule organization from the centrosome	Reactome	R-HSA-380284	3	69	0.0408838	0.173882	HSP90AA1|TUBB4A|PRKAR2B	HSP90AA1|TUBB4A|PRKAR3B
Chronic kidney disease	NHGRI GWAS Catalog		3	69	0.0408838	0.173882	GATM|MINDY1|TMEM60	GATM|MINDY1|TMEM61
Gene expression (Transcription)	Reactome	R-HSA-74160	23	1448	0.0412158	0.175098	MOV10|TAF13|SCO2|PINK1|MYBL2|RMI1|HIST1H2AC|ZNF2|THBS1|AURKB|CTSL|IFNG|NR4A1|ZNF189|FASLG|HIST1H2BH|ZNF28|HIST1H2BJ|ZNF718|COL1A1|HSP90AA1|NFIX|ZNF799	MOV10|TAF13|SCO2|PINK1|MYBL2|RMI1|HIST1H2AC|ZNF2|THBS1|AURKB|CTSL|IFNG|NR4A1|ZNF189|FASLG|HIST1H2BH|ZNF28|HIST1H2BJ|ZNF718|COL1A1|HSP90AA1|NFIX|ZNF800
Ras signaling pathway	KEGG PATHWAY	hsa04014	6	232	0.0415839	0.176448	PDGFRB|PDGFC|RASGRP4|GAB2|FASLG|FLT3	PDGFRB|PDGFC|RASGRP4|GAB2|FASLG|FLT4
regulation of transcription, DNA-templated	Gene Ontology	GO:0006355	14	773	0.0418816	0.176448	ACVRL1|ZNF718|TLE3|SOX6|EGR1|ZNF189|ZNF2|ZNF438|ITGB3BP|KLF1|ASCC2|MYBL2|KLRG1|ZNF28	ACVRL1|ZNF718|TLE3|SOX6|EGR1|ZNF189|ZNF2|ZNF438|ITGB3BP|KLF1|ASCC2|MYBL2|KLRG1|ZNF29
Herpes simplex virus 1 infection	KEGG PATHWAY	hsa05168	10	492	0.0422507	0.176448	ZNF718|CCL5|IFNG|NFKBIA|ZNF189|PILRA|LTA|FASLG|ZNF2|ZNF799	ZNF718|CCL5|IFNG|NFKBIA|ZNF189|PILRA|LTA|FASLG|ZNF2|ZNF800
microvillus	Gene Ontology	GO:0005902	3	70	0.0423131	0.176448	CA2|FSCN1|HYAL2	CA2|FSCN1|HYAL3
Surfactant metabolism	Reactome	R-HSA-5683826	2	29	0.0423235	0.176448	CSF2RB|CKAP4	CSF2RB|CKAP5
Psoriasis	NHGRI GWAS Catalog		2	29	0.0423235	0.176448	NFKBIA|SDC4	NFKBIA|SDC5
Congenital disorders of ion transport and metabolism	KEGG DISEASE		2	29	0.0423235	0.176448	KCNJ2|SLC40A1	KCNJ2|SLC40A2
positive regulation of synaptic transmission, glutamatergic	Gene Ontology	GO:0051968	2	29	0.0423235	0.176448	CCR2|NLGN3	CCR2|NLGN4
protein serine/threonine/tyrosine kinase activity	Gene Ontology	GO:0004712	2	29	0.0423235	0.176448	DYRK3|AURKB	DYRK4|AURKB
positive regulation of cytokine secretion	Gene Ontology	GO:0050715	2	29	0.0423235	0.176448	IFNG|CRTAM	IFNG|CRTAM
blastocyst hatching	Gene Ontology	GO:0001835	2	29	0.0423235	0.176448	LPAR6|NECAB1	LPAR6|NECAB2
positive regulation of transforming growth factor beta receptor signaling pathway	Gene Ontology	GO:0030511	2	29	0.0423235	0.176448	LRG1|THBS1	LRG1|THBS2
oligodendrocyte differentiation	Gene Ontology	GO:0048709	2	29	0.0423235	0.176448	MYRF|NLGN3	MYRF|NLGN4
positive regulation of receptor signaling pathway via JAK-STAT	Gene Ontology	GO:0046427	2	29	0.0423235	0.176448	CYP1B1|CCL5	CYP1B1|CCL6
cellular response to hormone stimulus	Gene Ontology	GO:0032870	2	29	0.0423235	0.176448	IGFBP2|IGFBP7	IGFBP2|IGFBP8
myofibril	Gene Ontology	GO:0030016	2	29	0.0423235	0.176448	CALD1|SCO2	CALD1|SCO3
cortical actin cytoskeleton organization	Gene Ontology	GO:0030866	2	29	0.0423235	0.176448	FMNL2|EHD2	FMNL2|EHD3
RAF/MAP kinase cascade	Reactome	R-HSA-5673001	6	234	0.0430085	0.179108	CSF2RB|PDGFRB|RASGRP4|GFRA2|VWF|FLT3	CSF2RB|PDGFRB|RASGRP4|GFRA2|VWF|FLT4
protein heterodimerization activity	Gene Ontology	GO:0046982	7	297	0.0437594	0.181869	NR4A1|ATP1B2|TAF13|HIST1H2BJ|P2RY1|HIST1H2BH|HIST1H2AC	NR4A1|ATP1B2|TAF13|HIST1H2BJ|P2RY1|HIST1H2BH|HIST1H3AC
Cytoskeletal regulation by Rho GTPase	PANTHER	P00016	3	71	0.0437673	0.181869	TUBB4A|MYLK|TUBB1	TUBB4A|MYLK|TUBB2
Activation of HOX genes during differentiation	Reactome	R-HSA-5619507	4	121	0.0439846	0.181975	HIST1H2BH|HIST1H2AC|HIST1H2BJ|MEIS1	HIST1H2BH|HIST1H2AC|HIST1H2BJ|MEIS2
Activation of anterior HOX genes in hindbrain development during early embryogenesis	Reactome	R-HSA-5617472	4	121	0.0439846	0.181975	HIST1H2BH|HIST1H2AC|HIST1H2BJ|MEIS1	HIST1H2BH|HIST1H2AC|HIST1H2BJ|MEIS2
HDL cholesterol	NHGRI GWAS Catalog		4	121	0.0439846	0.181975	ADM|DGAT2|PLTP|PPP1R3B	ADM|DGAT2|PLTP|PPP1R4B
tumor necrosis factor-mediated signaling pathway	Gene Ontology	GO:0033209	4	121	0.0439846	0.181975	LTA|KRT8|NFKBIA|TNFSF4	LTA|KRT8|NFKBIA|TNFSF5
Nicotinate and nicotinamide metabolism	KEGG PATHWAY	hsa00760	2	30	0.0448367	0.1837	NAPRT|NAMPT	NAPRT|NAMPT
EGFR downregulation	Reactome	R-HSA-182971	2	30	0.0448367	0.1837	SPRY2|SPRY1	SPRY2|SPRY2
MET activates PTK2 signaling	Reactome	R-HSA-8874081	2	30	0.0448367	0.1837	LAMC1|COL1A1	LAMC1|COL1A2
Atopic dermatitis	NHGRI GWAS Catalog		2	30	0.0448367	0.1837	TNXB|NCF4	TNXB|NCF5
phosphatidylinositol-3,4-bisphosphate binding	Gene Ontology	GO:0043325	2	30	0.0448367	0.1837	DAPP1|GAB2	DAPP1|GAB3
adipose tissue development	Gene Ontology	GO:0060612	2	30	0.0448367	0.1837	SH3PXD2B|NAMPT	SH3PXD3B|NAMPT
DNA replication initiation	Gene Ontology	GO:0006270	2	30	0.0448367	0.1837	POLA2|CDC6	POLA2|CDC7
establishment of mitotic spindle orientation	Gene Ontology	GO:0000132	2	30	0.0448367	0.1837	SPRY2|SPRY1	SPRY2|SPRY2
protein phosphatase 1 binding	Gene Ontology	GO:0008157	2	30	0.0448367	0.1837	PPP1R15A|PPP1R3B	PPP1R15A|PPP1R4B
Melanoma	KEGG PATHWAY	hsa05218	3	72	0.0452461	0.184581	PDGFRB|PDGFC|E2F2	PDGFRB|PDGFC|E2F3
Translocation of SLC2A4 (GLUT4) to the plasma membrane	Reactome	R-HSA-1445148	3	72	0.0452461	0.184581	TUBB4A|TUBA8|TUBB1	TUBB4A|TUBA8|TUBB2
AURKA Activation by TPX2	Reactome	R-HSA-8854518	3	72	0.0452461	0.184581	HSP90AA1|TUBB4A|PRKAR2B	HSP90AA1|TUBB4A|PRKAR3B
drug binding	Gene Ontology	GO:0008144	3	72	0.0452461	0.184581	NAMPT|FSCN1|CYP2D7	NAMPT|FSCN1|CYP2D8
MAPK1/MAPK3 signaling	Reactome	R-HSA-5684996	6	239	0.046703	0.189492	CSF2RB|PDGFRB|RASGRP4|GFRA2|VWF|FLT3	CSF2RB|PDGFRB|RASGRP4|GFRA2|VWF|FLT4
protein domain specific binding	Gene Ontology	GO:0019904	6	239	0.046703	0.189492	PLXNB3|EHD2|PLAUR|NEDD4|PRKAR2B|TNNC1	PLXNB3|EHD2|PLAUR|NEDD4|PRKAR2B|TNNC2
PRC2 methylates histones and DNA	Reactome	R-HSA-212300	3	73	0.0467494	0.189492	HIST1H2BH|HIST1H2AC|HIST1H2BJ	HIST1H2BH|HIST1H2AC|HIST1H3BJ
Condensation of Prophase Chromosomes	Reactome	R-HSA-2299718	3	73	0.0467494	0.189492	HIST1H2BH|HIST1H2AC|HIST1H2BJ	HIST1H2BH|HIST1H2AC|HIST1H3BJ
positive regulation of translation	Gene Ontology	GO:0045727	3	73	0.0467494	0.189492	PINK1|BCL3|THBS1	PINK1|BCL3|THBS2
B cell differentiation	Gene Ontology	GO:0030183	3	73	0.0467494	0.189492	ADGRG3|FLT3|CLC	ADGRG3|FLT4|CLC
FAS signaling pathway	PANTHER	P00020	2	31	0.0474037	0.189515	LAMB2|FASLG	LAMB3|FASLG
Inwardly rectifying K+ channels	Reactome	R-HSA-1296065	2	31	0.0474037	0.189515	KCNJ2|KCNJ15	KCNJ2|KCNJ16
HS-GAG biosynthesis	Reactome	R-HSA-2022928	2	31	0.0474037	0.189515	SDC2|SDC4	SDC2|SDC5
Nicotinate metabolism	Reactome	R-HSA-196807	2	31	0.0474037	0.189515	NAPRT|NAMPT	NAPRT|NAMPT
response to zinc ion	Gene Ontology	GO:0010043	2	31	0.0474037	0.189515	CA2|ASS1	CA2|ASS2
negative regulation of epithelial to mesenchymal transition	Gene Ontology	GO:0010719	2	31	0.0474037	0.189515	SPRY2|SPRY1	SPRY2|SPRY2
positive regulation of protein targeting to mitochondrion	Gene Ontology	GO:1903955	2	31	0.0474037	0.189515	PINK1|HSPA1L	PINK1|HSPA2L
cellular response to dexamethasone stimulus	Gene Ontology	GO:0071549	2	31	0.0474037	0.189515	ERRFI1|ASS1	ERRFI1|ASS2
face morphogenesis	Gene Ontology	GO:0060325	2	31	0.0474037	0.189515	CSRNP1|COL1A1	CSRNP1|COL1A2
endothelial cell migration	Gene Ontology	GO:0043542	2	31	0.0474037	0.189515	CEL|CYP1B1	CEL|CYP1B2
negative regulation of endothelial cell proliferation	Gene Ontology	GO:0001937	2	31	0.0474037	0.189515	ACVRL1|THBS1	ACVRL1|THBS2
MyD88-dependent toll-like receptor signaling pathway	Gene Ontology	GO:0002755	2	31	0.0474037	0.189515	TLR10|TLR5	TLR10|TLR6
positive regulation of phosphatidylinositol 3-kinase activity	Gene Ontology	GO:0043552	2	31	0.0474037	0.189515	PDGFRB|FLT3	PDGFRB|FLT4
RNA Polymerase II Transcription	Reactome	R-HSA-73857	21	1316	0.0476343	0.190237	CTSL|HIST1H2AC|RMI1|THBS1|NR4A1|ZNF189|ZNF718|ZNF2|ZNF799|TAF13|IFNG|FASLG|SCO2|AURKB|COL1A1|PINK1|MOV10|MYBL2|HIST1H2BH|ZNF28|HIST1H2BJ	CTSL|HIST1H2AC|RMI1|THBS1|NR4A1|ZNF189|ZNF718|ZNF2|ZNF799|TAF13|IFNG|FASLG|SCO2|AURKB|COL1A1|PINK1|MOV10|MYBL2|HIST1H2BH|ZNF28|HIST1H3BJ
circadian rhythm	Gene Ontology	GO:0007623	3	74	0.0482772	0.192198	EGR3|ASS1|NAMPT	EGR3|ASS2|NAMPT
apical part of cell	Gene Ontology	GO:0045177	3	74	0.0482772	0.192198	CA2|CEL|LGMN	CA3|CEL|LGMN
negative regulation of transforming growth factor beta receptor signaling pathway	Gene Ontology	GO:0030512	3	74	0.0482772	0.192198	SPRY2|HSPA1A|SPRY1	SPRY2|HSPA1A|SPRY2
endomembrane system	Gene Ontology	GO:0012505	4	125	0.0483888	0.192239	STX11|STX3|MAP1LC3B2|PGRMC1	STX11|STX3|MAP1LC3B2|PGRMC2
negative regulation of cell growth	Gene Ontology	GO:0030308	4	125	0.0483888	0.192239	HYAL2|HSPA1A|ACVRL1|CDA	HYAL2|HSPA1A|ACVRL2|CDA
mitochondrial matrix	Gene Ontology	GO:0005759	8	370	0.04894	0.194226	ME3|SIRT5|ACSS3|GLRX5|ALAS2|SCO2|HSPE1|HSPA1L	ME3|SIRT5|ACSS3|GLRX5|ALAS2|SCO2|HSPE1|HSPA2L
cadherin binding	Gene Ontology	GO:0045296	7	305	0.0490555	0.194481	CTTN|FMNL2|NAT1|HSPA1A|ARHGAP18|CALD1|FSCN1	CTTN|FMNL2|NAT1|HSPA1A|ARHGAP18|CALD1|FSCN2
DNA Replication	Reactome	R-HSA-69306	4	126	0.0495265	0.195678	POLA2|UBE2C|E2F2|CDC6	POLA2|UBE2C|E2F2|CDC7
Biosynthesis of amino acids	KEGG PATHWAY	hsa01230	3	75	0.0498292	0.195678	ENO3|ASS1|SDS	ENO3|ASS2|SDS
cholesterol metabolic process	Gene Ontology	GO:0008203	3	75	0.0498292	0.195678	CYP2D7|NSDHL|APOBR	CYP2D8|NSDHL|APOBR
Amino acid transport across the plasma membrane	Reactome	R-HSA-352230	2	32	0.050023	0.195678	SLC38A5|SLC36A1	SLC38A5|SLC36A2
Regulation of MECP2 expression and activity	Reactome	R-HSA-9022692	2	32	0.050023	0.195678	MOV10|AURKB	MOV11|AURKB
Lipid metabolism phenotypes	NHGRI GWAS Catalog		2	32	0.050023	0.195678	PLTP|FCGR2A	PLTP|FCGR3A
positive regulation of erythrocyte differentiation	Gene Ontology	GO:0045648	2	32	0.050023	0.195678	HSPA1A|FAM210B	HSPA1A|FAM211B
positive regulation of Rho protein signal transduction	Gene Ontology	GO:0035025	2	32	0.050023	0.195678	PDGFRB|LPAR6	PDGFRB|LPAR7
Rho GTPase binding	Gene Ontology	GO:0017048	2	32	0.050023	0.195678	FMNL2|YBX3	FMNL2|YBX4
lymphocyte chemotaxis	Gene Ontology	GO:0048247	2	32	0.050023	0.195678	CCL4|CCL5	CCL4|CCL6
regulation of microtubule cytoskeleton organization	Gene Ontology	GO:0070507	2	32	0.050023	0.195678	FAM107A|PHLDB1	FAM107A|PHLDB2
blood vessel remodeling	Gene Ontology	GO:0001974	2	32	0.050023	0.195678	CCR2|ACVRL1	CCR2|ACVRL2
cell-cell junction	Gene Ontology	GO:0005911	5	183	0.0500272	0.195678	LIN7A|STX3|KRT8|HEG1|FSCN1	LIN7A|STX3|KRT8|HEG1|FSCN2
GTP binding	Gene Ontology	GO:0005525	8	373	0.0508087	0.19853	TUBA8|EHD2|REM2|TUBB1|GIMAP8|RHOBTB1|GTPBP8|TUBB4A	TUBA8|EHD2|REM2|TUBB1|GIMAP8|RHOBTB1|GTPBP8|TUBB5A
Acne (severe)	NHGRI GWAS Catalog		5	184	0.0509622	0.198925	POLA2|PANX2|ADORA2A-AS1|PPP1R3B|PIM3	POLA2|PANX2|ADORA2A-AS1|PPP1R3B|PIM4
Chronic myeloid leukemia	KEGG PATHWAY	hsa05220	3	76	0.0514053	0.199834	NFKBIA|GAB2|E2F2	NFKBIA|GAB2|E2F3
ERCC6 (CSB) and EHMT2 (G9a) positively regulate rRNA expression	Reactome	R-HSA-427389	3	76	0.0514053	0.199834	HIST1H2BH|HIST1H2AC|HIST1H2BJ	HIST1H2BH|HIST1H2AC|HIST1H3BJ
cellular oxidant detoxification	Gene Ontology	GO:0098869	3	76	0.0514053	0.199834	HBA1|HBD|HBQ1	HBA1|HBD|HBQ2
virus receptor activity	Gene Ontology	GO:0001618	3	76	0.0514053	0.199834	HYAL2|HSPA1A|ANPEP	HYAL2|HSPA2A|ANPEP
Transport to the Golgi and subsequent modification	Reactome	R-HSA-948021	5	185	0.0519073	0.201579	SERPINA1|TUBB4A|TUBA8|CAPZA2|TUBB1	SERPINA1|TUBB4A|TUBA8|CAPZA2|TUBB2
Activation of the pre-replicative complex	Reactome	R-HSA-68962	2	33	0.0526933	0.201962	POLA2|CDC6	POLA2|CDC7
Oncogene Induced Senescence	Reactome	R-HSA-2559585	2	33	0.0526933	0.201962	MOV10|E2F2	MOV10|E2F3
chemoattractant activity	Gene Ontology	GO:0042056	2	33	0.0526933	0.201962	GPNMB|CCL5	GPNMB|CCL6
ATP metabolic process	Gene Ontology	GO:0046034	2	33	0.0526933	0.201962	HSPA1A|GUK1	HSPA1A|GUK2
ventricular septum development	Gene Ontology	GO:0003281	2	33	0.0526933	0.201962	HEG1|LTBP1	HEG1|LTBP2
positive regulation of macroautophagy	Gene Ontology	GO:0016239	2	33	0.0526933	0.201962	PINK1|PIM2	PINK1|PIM3
cell fate specification	Gene Ontology	GO:0001708	2	33	0.0526933	0.201962	EOMES|MGAM	EOMES|MGAM
spleen development	Gene Ontology	GO:0048536	2	33	0.0526933	0.201962	EPB42|BCL3	EPB42|BCL4
excitatory synapse	Gene Ontology	GO:0060076	2	33	0.0526933	0.201962	LRRC4|NLGN3	LRRC4|NLGN4
insulin secretion	Gene Ontology	GO:0030073	2	33	0.0526933	0.201962	IL1RN|KLRG1	IL1RN|KLRG2
triglyceride metabolic process	Gene Ontology	GO:0006641	2	33	0.0526933	0.201962	SLC22A4|APOBR	SLC22A5|APOBR
Meiotic synapsis	Reactome	R-HSA-1221632	3	77	0.0530054	0.201962	HIST1H2BH|HIST1H2AC|HIST1H2BJ	HIST1H2BH|HIST1H2AC|HIST1H3BJ
Protein ubiquitination	Reactome	R-HSA-8852135	3	77	0.0530054	0.201962	UBE2C|HIST1H2BH|HIST1H2BJ	UBE2C|HIST1H2BH|HIST1H3BJ
RNA polymerase II cis-regulatory region sequence-specific DNA binding	Gene Ontology	GO:0000978	12	656	0.0534342	0.201962	MXD1|ZNF718|SOX6|NR4A1|YBX3|MEIS1|ERG|MAFF|MYBL2|KLRG1|RFX2|BCL3	MXD1|ZNF718|SOX6|NR4A1|YBX3|MEIS1|ERG|MAFF|MYBL2|KLRG1|RFX2|BCL4
mitochondrial intermembrane space	Gene Ontology	GO:0005758	3	78	0.0546292	0.201962	PINK1|GATM|SIRT5	PINK1|GATM|SIRT6
calcium-dependent protein binding	Gene Ontology	GO:0048306	3	78	0.0546292	0.201962	A2M|TNNC2|TNNC1	A2M|TNNC2|TNNC2
GPCR downstream signalling	Reactome	R-HSA-388396	18	1108	0.0553813	0.201962	RGS16|P2RY1|CCL4|CCL5|FPR1|SDC2|SDC4|PPBP|RGS18|NTSR1|LPAR2|CCR2|PRKAR2B|RBP4|CXCR6|PTGDR|ADM|LPAR6	RGS16|P2RY1|CCL4|CCL5|FPR1|SDC2|SDC4|PPBP|RGS18|NTSR1|LPAR2|CCR2|PRKAR2B|RBP4|CXCR6|PTGDR|ADM|LPAR7
SNARE interactions in vesicular transport	KEGG PATHWAY	hsa04130	2	34	0.0554133	0.201962	STX11|STX3	STX11|STX4
tissue development	Gene Ontology	GO:0009888	2	34	0.0554133	0.201962	LAMC1|NTNG2	LAMC1|NTNG3
protein K48-linked deubiquitination	Gene Ontology	GO:0071108	2	34	0.0554133	0.201962	MINDY1|YOD1	MINDY1|YOD2
positive regulation of telomerase activity	Gene Ontology	GO:0051973	2	34	0.0554133	0.201962	HSP90AA1|AURKB	HSP90AA2|AURKB
amino acid transmembrane transport	Gene Ontology	GO:0003333	2	34	0.0554133	0.201962	SLC38A5|SLC36A1	SLC38A5|SLC36A2
lipopolysaccharide-mediated signaling pathway	Gene Ontology	GO:0031663	2	34	0.0554133	0.201962	NFKBIA|CCL5	NFKBIA|CCL6
DNA replication	Gene Ontology	GO:0006260	4	131	0.0554346	0.201962	POLA2|NFIX|RMI1|CDC6	POLA2|NFIX|RMI1|CDC7
Vascular smooth muscle contraction	KEGG PATHWAY	hsa04270	4	132	0.0566599	0.201962	ADM|CALD1|MYLK|KCNMA1	ADM|CALD1|MYLK|KCNMA2
Gene Silencing by RNA	Reactome	R-HSA-211000	4	133	0.0578997	0.201962	HSP90AA1|HIST1H2BH|HIST1H2AC|HIST1H2BJ	HSP90AA1|HIST1H2BH|HIST1H2AC|HIST1H3BJ
microtubule cytoskeleton organization	Gene Ontology	GO:0000226	4	133	0.0578997	0.201962	TUBB4A|TUBA8|GAS2L1|TUBB1	TUBB4A|TUBA8|GAS2L1|TUBB2
DNA Damage/Telomere Stress Induced Senescence	Reactome	R-HSA-2559586	3	80	0.0579476	0.201962	HIST1H2BH|HIST1H2AC|HIST1H2BJ	HIST1H2BH|HIST1H2AC|HIST1H3BJ
regulation of G2/M transition of mitotic cell cycle	Gene Ontology	GO:0010389	3	80	0.0579476	0.201962	HSP90AA1|TUBB4A|PRKAR2B	HSP90AA1|TUBB4A|PRKAR3B
cellular response to interleukin-1	Gene Ontology	GO:0071347	3	80	0.0579476	0.201962	HYAL2|CCL4|CCL5	HYAL2|CCL4|CCL6
Lysosome Vesicle Biogenesis	Reactome	R-HSA-432720	2	35	0.0581815	0.201962	CLVS1|AP1S2	CLVS1|AP1S3
cell-cell junction assembly	Gene Ontology	GO:0007043	2	35	0.0581815	0.201962	HEG1|FSCN1	HEG1|FSCN2
SNAP receptor activity	Gene Ontology	GO:0005484	2	35	0.0581815	0.201962	STX11|STX3	STX11|STX4
response to cold	Gene Ontology	GO:0009409	2	35	0.0581815	0.201962	HSP90AA1|ADM	HSP90AA2|ADM
negative regulation of protein catabolic process	Gene Ontology	GO:0042177	2	35	0.0581815	0.201962	DYSF|RILP	DYSF|RILP
calcium channel regulator activity	Gene Ontology	GO:0005246	2	35	0.0581815	0.201962	REM2|INAFM2	REM2|INAFM3
actin filament bundle assembly	Gene Ontology	GO:0051017	2	35	0.0581815	0.201962	FAM107A|FSCN1	FAM107A|FSCN2
negative regulation of extrinsic apoptotic signaling pathway	Gene Ontology	GO:2001237	2	35	0.0581815	0.201962	CTTN|THBS1	CTTN|THBS2
mitochondrial inner membrane	Gene Ontology	GO:0005743	8	385	0.0587415	0.201962	SIRT5|PINK1|SLC25A37|GATM|ALAS2|SLC25A24|TMEM70|SLC25A39	SIRT5|PINK1|SLC25A37|GATM|ALAS2|SLC25A24|TMEM70|SLC25A40
Recruitment of mitotic centrosome proteins and complexes	Reactome	R-HSA-380270	3	81	0.0596417	0.201962	HSP90AA1|TUBB4A|PRKAR2B	HSP90AA1|TUBB4A|PRKAR3B
Centrosome maturation	Reactome	R-HSA-380287	3	81	0.0596417	0.201962	HSP90AA1|TUBB4A|PRKAR2B	HSP90AA1|TUBB4A|PRKAR3B
positive regulation of cell growth	Gene Ontology	GO:0030307	3	81	0.0596417	0.201962	MMP14|MTPN|NAT1	MMP14|MTPN|NAT2
GTPase activity	Gene Ontology	GO:0003924	7	320	0.060042	0.201962	RGS16|TUBA8|REM2|RGS18|TUBB1|RHOBTB1|TUBB4A	RGS16|TUBA8|REM2|RGS18|TUBB1|RHOBTB1|TUBB5A
viral process	Gene Ontology	GO:0016032	9	456	0.0603844	0.201962	MOV10|HSPB1|NFKBIA|PILRA|CCR2|CLEC1B|HSP90AA1|KRT8|FLT3	MOV10|HSPB1|NFKBIA|PILRA|CCR2|CLEC1B|HSP90AA1|KRT8|FLT4
Fc-gamma receptor signaling pathway involved in phagocytosis	Gene Ontology	GO:0038096	4	135	0.0604225	0.201962	HSP90AA1|IGHV3-53|IGHV1-69|FCGR2A	HSP90AA1|IGHV3-53|IGHV1-69|FCGR3A
Interferon Signaling	Reactome	R-HSA-913531	5	194	0.0608724	0.201962	IFNG|IFITM2|NAT1|EGR1|NEDD4	IFNG|IFITM2|NAT1|EGR1|NEDD5
Striated Muscle Contraction	Reactome	R-HSA-390522	2	36	0.0609967	0.201962	TNNC1|TNNC2	TNNC1|TNNC3
PI3K Cascade	Reactome	R-HSA-109704	2	36	0.0609967	0.201962	GAB2|FLT3	GAB2|FLT4
one-carbon metabolic process	Gene Ontology	GO:0006730	2	36	0.0609967	0.201962	CA2|CA1	CA2|CA2
protein phosphatase regulator activity	Gene Ontology	GO:0019888	2	36	0.0609967	0.201962	PPP1R15A|PPP1R3B	PPP1R15A|PPP1R4B
cell death	Gene Ontology	GO:0008219	2	36	0.0609967	0.201962	NAT1|EMP1	NAT1|EMP2
disordered domain specific binding	Gene Ontology	GO:0097718	2	36	0.0609967	0.201962	HSP90AA1|HSPA1A	HSP90AA1|HSPA2A
positive regulation of interleukin-12 production	Gene Ontology	GO:0032735	2	36	0.0609967	0.201962	IFNG|TNFSF4	IFNG|TNFSF5
acute-phase response	Gene Ontology	GO:0006953	2	36	0.0609967	0.201962	SERPINA1|ASS1	SERPINA1|ASS2
pyrimidine deoxyribonucleosides salvage	BioCyc	PWY-7199	1	5	0.0617372	0.201962	CDA	CDA
citrulline-nitric oxide cycle	BioCyc	PWY-4983	1	5	0.0617372	0.201962	ASS1	ASS2
zymosterol biosynthesis	BioCyc	PWY-6074	1	5	0.0617372	0.201962	NSDHL	NSDHL
histidine degradation	BioCyc	PWY-5030	1	5	0.0617372	0.201962	HAL	HAL
fructose 2,6-bisphosphate synthesis	BioCyc	PWY66-423	1	5	0.0617372	0.201962	PFKFB3	PFKFB4
protein citrullination	BioCyc	PWY-4921	1	5	0.0617372	0.201962	PADI2	PADI3
tyrosine degradation	BioCyc	TYRFUMCAT-PWY	1	5	0.0617372	0.201962	HGD	HGD
tetrapyrrole biosynthesis	BioCyc	PWY-5189	1	5	0.0617372	0.201962	ALAS2	ALAS3
Tyrosine catabolism	Reactome	R-HSA-8963684	1	5	0.0617372	0.201962	HGD	HGD
FasL/ CD95L signaling	Reactome	R-HSA-75157	1	5	0.0617372	0.201962	FASLG	FASLG
Electric Transmission Across Gap Junctions	Reactome	R-HSA-112303	1	5	0.0617372	0.201962	PANX2	PANX3
Abacavir metabolism	Reactome	R-HSA-2161541	1	5	0.0617372	0.201962	GUK1	GUK2
Transmission across Electrical Synapses	Reactome	R-HSA-112307	1	5	0.0617372	0.201962	PANX2	PANX3
Sodium-coupled sulphate, di- and tri-carboxylate transporters	Reactome	R-HSA-433137	1	5	0.0617372	0.201962	SLC13A4	SLC13A5
TFAP2A acts as a transcriptional repressor during retinoic acid induced cell differentiation	Reactome	R-HSA-8869496	1	5	0.0617372	0.201962	MYBL2	MYBL3
Esophageal cancer, somatic	OMIM	133239	1	5	0.0617372	0.201962	FEZ1	FEZ2
Schizophrenia, bipolar disorder and depression (combined)	NHGRI GWAS Catalog		1	5	0.0617372	0.201962	ADM	ADM
Crohn's disease (time to surgery)	NHGRI GWAS Catalog		1	5	0.0617372	0.201962	CTRB2	CTRB3
Methotrexate phramacokinetics (acute lymphoblastic leukemia)	NHGRI GWAS Catalog		1	5	0.0617372	0.201962	LST1	LST2
Response to mTOR inhibitor (everolimus)	NHGRI GWAS Catalog		1	5	0.0617372	0.201962	MAP3K7CL	MAP3K8CL
Ischemic stroke	NHGRI GWAS Catalog		1	5	0.0617372	0.201962	ERRFI1	ERRFI2
Circulating vasoactive peptide levels	NHGRI GWAS Catalog		1	5	0.0617372	0.201962	ADM	ADM
Localized autosomal recessive hypotrichosis	KEGG DISEASE	H00784	1	5	0.0617372	0.201962	LPAR6	LPAR7
Ewing sarcoma	KEGG DISEASE	H00035	1	5	0.0617372	0.201962	ERG	ERG
Congenital pulmonary alveolar proteinosis	KEGG DISEASE	H01122	1	5	0.0617372	0.201962	CSF2RB	CSF3RB
negative regulation of hypoxia-induced intrinsic apoptotic signaling pathway	Gene Ontology	GO:1903298	1	5	0.0617372	0.201962	PINK1	PINK2
positive regulation of MHC class I biosynthetic process	Gene Ontology	GO:0045345	1	5	0.0617372	0.201962	HSPH1	HSPH2
regulation of axon diameter	Gene Ontology	GO:0031133	1	5	0.0617372	0.201962	KEL	KEL
positive regulation of chromosome segregation	Gene Ontology	GO:0051984	1	5	0.0617372	0.201962	CDC6	CDC7
lipoxin biosynthetic process	Gene Ontology	GO:2001301	1	5	0.0617372	0.201962	ALOX12	ALOX13
maintenance of protein location in mitochondrion	Gene Ontology	GO:0072656	1	5	0.0617372	0.201962	PINK1	PINK2
regulation of transforming growth factor beta activation	Gene Ontology	GO:1901388	1	5	0.0617372	0.201962	LTBP1	LTBP2
positive regulation of protein polymerization	Gene Ontology	GO:0032273	1	5	0.0617372	0.201962	HSP90AA1	HSP90AA2
CCR2 chemokine receptor binding	Gene Ontology	GO:0031727	1	5	0.0617372	0.201962	CCR2	CCR3
negative regulation of cell volume	Gene Ontology	GO:0045794	1	5	0.0617372	0.201962	KCNMA1	KCNMA2
positive regulation of microtubule nucleation	Gene Ontology	GO:0090063	1	5	0.0617372	0.201962	HSPA1A	HSPA2A
carnitine transport	Gene Ontology	GO:0015879	1	5	0.0617372	0.201962	SLC22A4	SLC22A5
sodium:bicarbonate symporter activity	Gene Ontology	GO:0008510	1	5	0.0617372	0.201962	SLC4A4	SLC4A5
positive regulation of interleukin-23 production	Gene Ontology	GO:0032747	1	5	0.0617372	0.201962	IFNG	IFNG
cellular response to prostaglandin D stimulus	Gene Ontology	GO:0071799	1	5	0.0617372	0.201962	PTGDR	PTGDR
mRNA cleavage involved in gene silencing by miRNA	Gene Ontology	GO:0035279	1	5	0.0617372	0.201962	MOV10	MOV11
platelet-derived growth factor receptor-beta signaling pathway	Gene Ontology	GO:0035791	1	5	0.0617372	0.201962	PDGFRB	PDGFRB
negative regulation of muscle cell apoptotic process	Gene Ontology	GO:0010656	1	5	0.0617372	0.201962	ALOX12	ALOX13
establishment of protein localization to mitochondrion	Gene Ontology	GO:0072655	1	5	0.0617372	0.201962	PINK1	PINK2
cellular response to heparin	Gene Ontology	GO:0071504	1	5	0.0617372	0.201962	EGR1	EGR2
monocyte extravasation	Gene Ontology	GO:0035696	1	5	0.0617372	0.201962	CCR2	CCR3
negative regulation of fatty acid beta-oxidation	Gene Ontology	GO:0031999	1	5	0.0617372	0.201962	PLIN5	PLIN6
regulation of anion transport	Gene Ontology	GO:0044070	1	5	0.0617372	0.201962	CA2	CA3
regulation of TORC1 signaling	Gene Ontology	GO:1903432	1	5	0.0617372	0.201962	DYRK3	DYRK4
positive regulation of ion transport	Gene Ontology	GO:0043270	1	5	0.0617372	0.201962	P2RY1	P2RY2
tyrosine catabolic process	Gene Ontology	GO:0006572	1	5	0.0617372	0.201962	HGD	HGD
lymphocyte homeostasis	Gene Ontology	GO:0002260	1	5	0.0617372	0.201962	SLC40A1	SLC40A2
exocytic insertion of neurotransmitter receptor to postsynaptic membrane	Gene Ontology	GO:0098967	1	5	0.0617372	0.201962	STX3	STX4
transforming growth factor beta receptor activity, type I	Gene Ontology	GO:0005025	1	5	0.0617372	0.201962	ACVRL1	ACVRL2
cysteine-type carboxypeptidase activity	Gene Ontology	GO:0016807	1	5	0.0617372	0.201962	MINDY1	MINDY2
phagolysosome	Gene Ontology	GO:0032010	1	5	0.0617372	0.201962	NCF4	NCF5
protein localization to microtubule plus-end	Gene Ontology	GO:1904825	1	5	0.0617372	0.201962	GAS2L1	GAS2L2
cytolytic granule	Gene Ontology	GO:0044194	1	5	0.0617372	0.201962	RNF19B	RNF20B
metanephric S-shaped body morphogenesis	Gene Ontology	GO:0072284	1	5	0.0617372	0.201962	PDGFRB	PDGFRB
lamin filament	Gene Ontology	GO:0005638	1	5	0.0617372	0.201962	LAMB2	LAMB3
Weibel-Palade body	Gene Ontology	GO:0033093	1	5	0.0617372	0.201962	VWF	VWF
negative regulation of regulatory T cell differentiation	Gene Ontology	GO:0045590	1	5	0.0617372	0.201962	TNFSF4	TNFSF5
microtubule end	Gene Ontology	GO:1990752	1	5	0.0617372	0.201962	SPRY2	SPRY3
positive regulation of synaptic vesicle clustering	Gene Ontology	GO:2000809	1	5	0.0617372	0.201962	NLGN3	NLGN4
beta-2 adrenergic receptor binding	Gene Ontology	GO:0031698	1	5	0.0617372	0.201962	NEDD4	NEDD5
glucocorticoid receptor signaling pathway	Gene Ontology	GO:0042921	1	5	0.0617372	0.201962	NEDD4	NEDD5
stress granule disassembly	Gene Ontology	GO:0035617	1	5	0.0617372	0.201962	DYRK3	DYRK4
MHC class I receptor activity	Gene Ontology	GO:0032393	1	5	0.0617372	0.201962	CD160	CD161
tumor necrosis factor binding	Gene Ontology	GO:0043120	1	5	0.0617372	0.201962	A2M	A3M
water homeostasis	Gene Ontology	GO:0030104	1	5	0.0617372	0.201962	AQP9	AQP10
positive regulation of fibroblast growth factor production	Gene Ontology	GO:0090271	1	5	0.0617372	0.201962	HEG1	HEG2
negative regulation of urine volume	Gene Ontology	GO:0035811	1	5	0.0617372	0.201962	SLC4A1	SLC4A2
protein K29-linked deubiquitination	Gene Ontology	GO:0035523	1	5	0.0617372	0.201962	YOD1	YOD2
lymphatic endothelial cell differentiation	Gene Ontology	GO:0060836	1	5	0.0617372	0.201962	ACVRL1	ACVRL2
cellular response to corticotropin-releasing hormone stimulus	Gene Ontology	GO:0071376	1	5	0.0617372	0.201962	NR4A1	NR4A2
negative regulation of triglyceride catabolic process	Gene Ontology	GO:0010897	1	5	0.0617372	0.201962	PLIN5	PLIN6
cellular ion homeostasis	Gene Ontology	GO:0006873	1	5	0.0617372	0.201962	SLC4A1	SLC4A2
negative regulation of interleukin-1-mediated signaling pathway	Gene Ontology	GO:2000660	1	5	0.0617372	0.201962	IL1RN	IL2RN
1-acylglycerophosphocholine O-acyltransferase activity	Gene Ontology	GO:0047184	1	5	0.0617372	0.201962	MBOAT2	MBOAT3
tumor necrosis factor receptor superfamily binding	Gene Ontology	GO:0032813	1	5	0.0617372	0.201962	TNFSF4	TNFSF5
cellular magnesium ion homeostasis	Gene Ontology	GO:0010961	1	5	0.0617372	0.201962	KEL	KEL
glial cell-derived neurotrophic factor receptor activity	Gene Ontology	GO:0016167	1	5	0.0617372	0.201962	GFRA2	GFRA3
MPP7-DLG1-LIN7 complex	Gene Ontology	GO:0097025	1	5	0.0617372	0.201962	LIN7A	LIN8A
leukotriene B4 catabolic process	Gene Ontology	GO:0036101	1	5	0.0617372	0.201962	CYP4F3	CYP4F4
positive regulation of mast cell activation	Gene Ontology	GO:0033005	1	5	0.0617372	0.201962	CD226	CD227
histone citrullination	Gene Ontology	GO:0036414	1	5	0.0617372	0.201962	PADI2	PADI3
fructose-2,6-bisphosphate 2-phosphatase activity	Gene Ontology	GO:0004331	1	5	0.0617372	0.201962	PFKFB3	PFKFB4
negative regulation of Schwann cell proliferation	Gene Ontology	GO:0010626	1	5	0.0617372	0.201962	RNF10	RNF11
vascular endothelial growth factor binding	Gene Ontology	GO:0038085	1	5	0.0617372	0.201962	PDGFRB	PDGFRB
positive regulation of penile erection	Gene Ontology	GO:0060406	1	5	0.0617372	0.201962	P2RY1	P2RY2
positive regulation of mitophagy in response to mitochondrial depolarization	Gene Ontology	GO:0098779	1	5	0.0617372	0.201962	PINK1	PINK2
third ventricle development	Gene Ontology	GO:0021678	1	5	0.0617372	0.201962	ATP1B2	ATP1B3
fructose 2,6-bisphosphate metabolic process	Gene Ontology	GO:0006003	1	5	0.0617372	0.201962	PFKFB3	PFKFB4
Lewy body	Gene Ontology	GO:0097413	1	5	0.0617372	0.201962	PINK1	PINK2
astrocyte end-foot	Gene Ontology	GO:0097450	1	5	0.0617372	0.201962	ATP1B2	ATP1B3
selenium compound metabolic process	Gene Ontology	GO:0001887	1	5	0.0617372	0.201962	SELENOP	SELENOP
diacylglycerol O-acyltransferase activity	Gene Ontology	GO:0004144	1	5	0.0617372	0.201962	DGAT2	DGAT3
carbon dioxide transport	Gene Ontology	GO:0015670	1	5	0.0617372	0.201962	CA2	CA3
N-formyl peptide receptor activity	Gene Ontology	GO:0004982	1	5	0.0617372	0.201962	FPR1	FPR2
leukotriene-B4 20-monooxygenase activity	Gene Ontology	GO:0050051	1	5	0.0617372	0.201962	CYP4F3	CYP4F4
L-histidine transmembrane transporter activity	Gene Ontology	GO:0005290	1	5	0.0617372	0.201962	SLC38A5	SLC38A6
positive regulation of basement membrane assembly involved in embryonic body morphogenesis	Gene Ontology	GO:1904261	1	5	0.0617372	0.201962	PHLDB1	PHLDB2
neutrophil clearance	Gene Ontology	GO:0097350	1	5	0.0617372	0.201962	CCR2	CCR3
alanine transport	Gene Ontology	GO:0032328	1	5	0.0617372	0.201962	SLC36A1	SLC36A2
positive regulation of endothelial cell chemotaxis by VEGF-activated vascular endothelial growth factor receptor signaling pathway	Gene Ontology	GO:0038033	1	5	0.0617372	0.201962	HSPB1	HSPB2
cellular chloride ion homeostasis	Gene Ontology	GO:0030644	1	5	0.0617372	0.201962	FASLG	FASLG
glycerol channel activity	Gene Ontology	GO:0015254	1	5	0.0617372	0.201962	AQP9	AQP10
fibrinogen binding	Gene Ontology	GO:0070051	1	5	0.0617372	0.201962	THBS1	THBS2
endodermal cell fate specification	Gene Ontology	GO:0001714	1	5	0.0617372	0.201962	EOMES	EOMES
activin receptor activity, type I	Gene Ontology	GO:0016361	1	5	0.0617372	0.201962	ACVRL1	ACVRL2
histone serine kinase activity	Gene Ontology	GO:0035174	1	5	0.0617372	0.201962	AURKB	AURKB
negative regulation of PERK-mediated unfolded protein response	Gene Ontology	GO:1903898	1	5	0.0617372	0.201962	PPP1R15A	PPP1R16A
positive regulation of NK T cell activation	Gene Ontology	GO:0051135	1	5	0.0617372	0.201962	HSPH1	HSPH2
hemoglobin alpha binding	Gene Ontology	GO:0031721	1	5	0.0617372	0.201962	HBD	HBD
regulation of microvillus assembly	Gene Ontology	GO:0032534	1	5	0.0617372	0.201962	FSCN1	FSCN2
reduction of food intake in response to dietary excess	Gene Ontology	GO:0002023	1	5	0.0617372	0.201962	RMI1	RMI2
L-histidine transmembrane transport	Gene Ontology	GO:0089709	1	5	0.0617372	0.201962	SLC38A5	SLC38A6
positive regulation of humoral immune response mediated by circulating immunoglobulin	Gene Ontology	GO:0002925	1	5	0.0617372	0.201962	LTA	LTA
alpha DNA polymerase:primase complex	Gene Ontology	GO:0005658	1	5	0.0617372	0.201962	POLA2	POLA3
protein-arginine deiminase activity	Gene Ontology	GO:0004668	1	5	0.0617372	0.201962	PADI2	PADI3
regulation of cell cycle G2/M phase transition	Gene Ontology	GO:1902749	1	5	0.0617372	0.201962	GTSE1	GTSE2
cartilage development involved in endochondral bone morphogenesis	Gene Ontology	GO:0060351	1	5	0.0617372	0.201962	COL1A1	COL1A2
regulation of striated muscle tissue development	Gene Ontology	GO:0016202	1	5	0.0617372	0.201962	MTPN	MTPN
symmetric synapse	Gene Ontology	GO:0032280	1	5	0.0617372	0.201962	NTSR1	NTSR2
basal cortex	Gene Ontology	GO:0045180	1	5	0.0617372	0.201962	PHLDB1	PHLDB2
regulation of vacuole fusion, non-autophagic	Gene Ontology	GO:0032889	1	5	0.0617372	0.201962	ENO3	ENO4
cGMP catabolic process	Gene Ontology	GO:0046069	1	5	0.0617372	0.201962	PDE5A	PDE6A
collagen binding involved in cell-matrix adhesion	Gene Ontology	GO:0098639	1	5	0.0617372	0.201962	ITGA10	ITGA11
phylloquinone catabolic process	Gene Ontology	GO:0042376	1	5	0.0617372	0.201962	CYP4F3	CYP4F4
positive regulation of gene expression	Gene Ontology	GO:0010628	8	391	0.0629855	0.204148	MOV10|IFNG|EGR1|CD34|SPRY2|HSPA1A|ALOX12|SH3PXD2B	MOV10|IFNG|EGR1|CD34|SPRY2|HSPA1A|ALOX12|SH3PXD3B
skeletal system development	Gene Ontology	GO:0001501	4	137	0.0630028	0.204148	SH3PXD2B|MMP14|ALPL|COL1A1	SH3PXD2B|MMP14|ALPL|COL1A2
lung development	Gene Ontology	GO:0030324	3	83	0.0630991	0.204148	MMP14|CEL|HEG1	MMP14|CEL|HEG2
protein kinase binding	Gene Ontology	GO:0019901	9	461	0.0636591	0.204148	ERRFI1|ACVRL1|HSPB1|PPP1R15A|SPRY2|CD226|TNNC1|RHOBTB1|PDGFRB	ERRFI1|ACVRL1|HSPB1|PPP1R15A|SPRY2|CD226|TNNC1|RHOBTB2|PDGFRB
C-reactive protein	NHGRI GWAS Catalog		2	37	0.0638575	0.204148	IL1RN|PPP1R3B	IL1RN|PPP1R4B
synaptic vesicle endocytosis	Gene Ontology	GO:0048488	2	37	0.0638575	0.204148	CEL|NLGN3	CEL|NLGN4
ureteric bud development	Gene Ontology	GO:0001657	2	37	0.0638575	0.204148	SPRY1|SDC4	SPRY1|SDC5
anion transmembrane transport	Gene Ontology	GO:0098656	2	37	0.0638575	0.204148	SLC4A4|SLC13A4	SLC4A4|SLC13A5
membrane fusion	Gene Ontology	GO:0061025	2	37	0.0638575	0.204148	STX11|DYSF	STX12|DYSF
Congenital malformations	KEGG DISEASE		15	900	0.0639159	0.204148	TUBA8|CYP1B1|NSDHL|CA2|SHROOM4|TNXB|CLC|EOMES|RBP4|COL1A1|SH3PXD2B|SERPINH1|NFIX|LPAR6|CDC6	TUBA8|CYP1B1|NSDHL|CA2|SHROOM4|TNXB|CLC|EOMES|RBP4|COL1A1|SH3PXD2B|SERPINH1|NFIX|LPAR6|CDC7
Measles	KEGG PATHWAY	hsa05162	4	138	0.0643144	0.204148	HSPA1A|NFKBIA|FASLG|HSPA1L	HSPA1A|NFKBIA|FASLG|HSPA2L
DNA Replication Pre-Initiation	Reactome	R-HSA-69002	3	84	0.0648619	0.204148	POLA2|E2F2|CDC6	POLA2|E2F2|CDC7
Schaffer collateral - CA1 synapse	Gene Ontology	GO:0098685	3	84	0.0648619	0.204148	LRRC4|STX3|NTNG2	LRRC4|STX3|NTNG3
transport across blood-brain barrier	Gene Ontology	GO:0150104	3	84	0.0648619	0.204148	SLC38A5|SLC4A4|ATP1B2	SLC38A5|SLC4A4|ATP1B3
female pregnancy	Gene Ontology	GO:0007565	3	84	0.0648619	0.204148	IGFBP2|ADM|NAMPT	IGFBP3|ADM|NAMPT
MAPK cascade	Gene Ontology	GO:0000165	6	261	0.0652441	0.204148	CSF2RB|PDGFRB|RASGRP4|CCL5|GFRA2|FLT3	CSF2RB|PDGFRB|RASGRP4|CCL5|GFRA2|FLT4
Transport of bile salts and organic acids, metal ions and amine compounds	Reactome	R-HSA-425366	3	85	0.0666473	0.204148	SLC22A4|SLC13A4|SLC40A1	SLC22A4|SLC13A4|SLC40A2
Toll Like Receptor 5 (TLR5) Cascade	Reactome	R-HSA-168176	3	85	0.0666473	0.204148	TLR10|NFKBIA|TLR5	TLR10|NFKBIA|TLR6
Toll Like Receptor 10 (TLR10) Cascade	Reactome	R-HSA-168142	3	85	0.0666473	0.204148	TLR10|NFKBIA|TLR5	TLR10|NFKBIA|TLR6
MyD88 cascade initiated on plasma membrane	Reactome	R-HSA-975871	3	85	0.0666473	0.204148	TLR10|NFKBIA|TLR5	TLR10|NFKBIA|TLR6
BMP signaling pathway	Gene Ontology	GO:0030509	3	85	0.0666473	0.204148	EGR1|ACVRL1|RGMA	EGR1|ACVRL2|RGMA
voltage-gated potassium channel complex	Gene Ontology	GO:0008076	3	85	0.0666473	0.204148	KCNJ2|CTTN|KCNMA1	KCNJ2|CTTN|KCNMA2
peptidase activity	Gene Ontology	GO:0008233	3	85	0.0666473	0.204148	MYRF|CEL|LGMN	MYRF|CEL|LGMN
Allograft rejection	KEGG PATHWAY	hsa05330	2	38	0.0667627	0.204148	IFNG|FASLG	IFNG|FASLG
Molecules associated with elastic fibres	Reactome	R-HSA-2129379	2	38	0.0667627	0.204148	FBLN2|LTBP1	FBLN2|LTBP2
Gene and protein expression by JAK-STAT signaling after Interleukin-12 stimulation	Reactome	R-HSA-8950505	2	38	0.0667627	0.204148	IFNG|CA1	IFNG|CA2
Platelet Aggregation (Plug Formation)	Reactome	R-HSA-76009	2	38	0.0667627	0.204148	VWF|COL1A1	VWF|COL1A2
negative regulation of extrinsic apoptotic signaling pathway via death domain receptors	Gene Ontology	GO:1902042	2	38	0.0667627	0.204148	FASLG|ITPRIP	FASLG|ITPRIP
positive regulation of cytokinesis	Gene Ontology	GO:0032467	2	38	0.0667627	0.204148	AURKB|CDC6	AURKB|CDC7
positive regulation of neuron death	Gene Ontology	GO:1901216	2	38	0.0667627	0.204148	IFNG|EGR1	IFNG|EGR2
autophagy of mitochondrion	Gene Ontology	GO:0000422	2	38	0.0667627	0.204148	PINK1|MAP1LC3B2	PINK1|MAP1LC3B3
muscle filament sliding	Gene Ontology	GO:0030049	2	38	0.0667627	0.204148	TNNC1|TNNC2	TNNC1|TNNC3
negative regulation of Notch signaling pathway	Gene Ontology	GO:0045746	2	38	0.0667627	0.204148	MMP14|NFKBIA	MMP15|NFKBIA
protein dimerization activity	Gene Ontology	GO:0046983	4	140	0.0669803	0.204148	MGAM|E2F2|MXD1|RILP	MGAM|E2F2|MXD2|RILP
growth cone	Gene Ontology	GO:0030426	4	140	0.0669803	0.204148	PINK1|STX3|CTTN|FSCN1	PINK1|STX3|CTTN|FSCN2
defense response to virus	Gene Ontology	GO:0051607	5	200	0.0673069	0.204148	IFNG|IFITM2|MOV10|HYAL2|APOBEC3B	IFNG|IFITM2|MOV10|HYAL2|APOBEC4B
Reproduction	Reactome	R-HSA-1474165	4	141	0.0683345	0.204148	PSMC3IP|HIST1H2BH|HIST1H2AC|HIST1H2BJ	PSMC3IP|HIST1H2BH|HIST1H2AC|HIST1H3BJ
postsynaptic membrane	Gene Ontology	GO:0045211	4	141	0.0683345	0.204148	FEZ1|KCTD12|P2RY1|KCNMA1	FEZ1|KCTD12|P2RY1|KCNMA2
Protein-protein interactions at synapses	Reactome	R-HSA-6794362	3	86	0.0684549	0.204148	LIN7A|PTPRF|NLGN3	LIN7A|PTPRF|NLGN4
Regulation of PLK1 Activity at G2/M Transition	Reactome	R-HSA-2565942	3	86	0.0684549	0.204148	HSP90AA1|TUBB4A|PRKAR2B	HSP90AA1|TUBB4A|PRKAR3B
HATs acetylate histones	Reactome	R-HSA-3214847	4	142	0.0697028	0.204148	JADE3|HIST1H2BH|HIST1H2AC|HIST1H2BJ	JADE3|HIST1H2BH|HIST1H2AC|HIST1H3BJ
Multiple sclerosis	NHGRI GWAS Catalog		4	142	0.0697028	0.204148	EOMES|ZNF438|ASAP2|SCO2	EOMES|ZNF438|ASAP2|SCO3
cell cortex	Gene Ontology	GO:0005938	4	142	0.0697028	0.204148	CTTN|NEDD4|FSCN1|RHOBTB1	CTTN|NEDD4|FSCN1|RHOBTB2
RET signaling	Reactome	R-HSA-8853659	2	39	0.0697111	0.204148	GAB2|GFRA2	GAB2|GFRA3
GABA B receptor activation	Reactome	R-HSA-977444	2	39	0.0697111	0.204148	KCNJ2|KCNJ15	KCNJ2|KCNJ16
Activation of GABAB receptors	Reactome	R-HSA-991365	2	39	0.0697111	0.204148	KCNJ2|KCNJ15	KCNJ2|KCNJ16
Fibrinogen	NHGRI GWAS Catalog		2	39	0.0697111	0.204148	SLC22A4|IL1RN	SLC22A4|IL2RN
phosphatidylinositol-3,4,5-trisphosphate binding	Gene Ontology	GO:0005547	2	39	0.0697111	0.204148	DAPP1|GAB2	DAPP1|GAB3
negative regulation of signal transduction	Gene Ontology	GO:0009968	2	39	0.0697111	0.204148	RGS16|RGS18	RGS16|RGS19
aggresome	Gene Ontology	GO:0016235	2	39	0.0697111	0.204148	HSPB7|HSPA1A	HSPB7|HSPA2A
NAD binding	Gene Ontology	GO:0051287	2	39	0.0697111	0.204148	UGDH|ME3	UGDH|ME4
urea cycle	BioCyc	PWY-4984	1	6	0.0716505	0.204148	ASS1	ASS2
pyrimidine ribonucleosides degradation	BioCyc	PWY-7209	1	6	0.0716505	0.204148	CDA	CDA
threonine degradation	BioCyc	PWY66-428	1	6	0.0716505	0.204148	SDS	SDS
Arginine biosynthesis	PANTHER	P02728	1	6	0.0716505	0.204148	ASS1	ASS2
Synthesis of Lipoxins (LX)	Reactome	R-HSA-2142700	1	6	0.0716505	0.204148	ALOX12	ALOX13
PTK6 promotes HIF1A stabilization	Reactome	R-HSA-8857538	1	6	0.0716505	0.204148	GPNMB	GPNMB
Synthesis of 15-eicosatetraenoic acid derivatives	Reactome	R-HSA-2142770	1	6	0.0716505	0.204148	ALOX15B	ALOX16B
Uptake and function of diphtheria toxin	Reactome	R-HSA-5336415	1	6	0.0716505	0.204148	HSP90AA1	HSP90AA2
VLDL clearance	Reactome	R-HSA-8964046	1	6	0.0716505	0.204148	APOBR	APOBR
Alzheimer disease 1, familial	OMIM	104300	1	6	0.0716505	0.204148	A2M	A3M
Lupus nephritis, susceptibility to	OMIM	152700	1	6	0.0716505	0.204148	FCGR2A	FCGR3A
Osteoporosis	OMIM	166710	1	6	0.0716505	0.204148	COL1A1	COL1A2
Major depressive disorder (broad)	NHGRI GWAS Catalog		1	6	0.0716505	0.204148	FEZ1	FEZ2
Forced vital capacity	NHGRI GWAS Catalog		1	6	0.0716505	0.204148	KCNJ2	KCNJ3
Asthma (sex interaction)	NHGRI GWAS Catalog		1	6	0.0716505	0.204148	SLC22A4	SLC22A5
Plasma amyloid beta peptide concentrations (ABx-42)	NHGRI GWAS Catalog		1	6	0.0716505	0.204148	ACSS3	ACSS4
Restless legs syndrome	NHGRI GWAS Catalog		1	6	0.0716505	0.204148	MEIS1	MEIS2
Cardiac repolarization	NHGRI GWAS Catalog		1	6	0.0716505	0.204148	KCNJ2	KCNJ3
Hereditary stomatocytosis	KEGG DISEASE	H00232	1	6	0.0716505	0.204148	SLC4A1	SLC4A2
Autoimmune lymphoproliferative syndromes	KEGG DISEASE	H00108	1	6	0.0716505	0.204148	FASLG	FASLG
ATP synthase deficiency	KEGG DISEASE	H01369	1	6	0.0716505	0.204148	TMEM70	TMEM71
Hemochromatosis	KEGG DISEASE	H00211	1	6	0.0716505	0.204148	SLC40A1	SLC40A2
mucosal immune response	Gene Ontology	GO:0002385	1	6	0.0716505	0.204148	CD160	CD161
positive regulation of adipose tissue development	Gene Ontology	GO:1904179	1	6	0.0716505	0.204148	SH3PXD2B	SH3PXD3B
positive regulation of histone deacetylase activity	Gene Ontology	GO:1901727	1	6	0.0716505	0.204148	PINK1	PINK2
negative regulation of sodium ion transport	Gene Ontology	GO:0010766	1	6	0.0716505	0.204148	NEDD4	NEDD5
lymphocyte proliferation	Gene Ontology	GO:0046651	1	6	0.0716505	0.204148	FLT3	FLT4
taurine transport	Gene Ontology	GO:0015734	1	6	0.0716505	0.204148	SLC36A1	SLC36A2
polysaccharide digestion	Gene Ontology	GO:0044245	1	6	0.0716505	0.204148	MGAM	MGAM
water transmembrane transporter activity	Gene Ontology	GO:0005372	1	6	0.0716505	0.204148	AQP9	AQP10
hydroperoxy icosatetraenoate dehydratase activity	Gene Ontology	GO:0106256	1	6	0.0716505	0.204148	CYP1B1	CYP1B2
proline transmembrane transport	Gene Ontology	GO:0035524	1	6	0.0716505	0.204148	SLC36A1	SLC36A2
negative regulation of macrophage apoptotic process	Gene Ontology	GO:2000110	1	6	0.0716505	0.204148	CCL5	CCL6
cardiac myofibril	Gene Ontology	GO:0097512	1	6	0.0716505	0.204148	TNNC1	TNNC2
nitric-oxide synthase regulator activity	Gene Ontology	GO:0030235	1	6	0.0716505	0.204148	HSP90AA1	HSP90AA2
regulation of intrinsic apoptotic signaling pathway	Gene Ontology	GO:2001242	1	6	0.0716505	0.204148	DAPK2	DAPK3
positive regulation of killing of cells of other organism	Gene Ontology	GO:0051712	1	6	0.0716505	0.204148	IFNG	IFNG
site of polarized growth	Gene Ontology	GO:0030427	1	6	0.0716505	0.204148	CTTN	CTTN
motor behavior	Gene Ontology	GO:0061744	1	6	0.0716505	0.204148	ATP1B2	ATP1B3
mitochondrial proton-transporting ATP synthase complex assembly	Gene Ontology	GO:0033615	1	6	0.0716505	0.204148	TMEM70	TMEM71
positive regulation of feeding behavior	Gene Ontology	GO:2000253	1	6	0.0716505	0.204148	CFAP20	CFAP21
postsynaptic density protein 95 clustering	Gene Ontology	GO:0097119	1	6	0.0716505	0.204148	LRRC4	LRRC5
glycolipid transport	Gene Ontology	GO:0046836	1	6	0.0716505	0.204148	PLTP	PLTP
negative regulation of cardiac muscle hypertrophy in response to stress	Gene Ontology	GO:1903243	1	6	0.0716505	0.204148	ERRFI1	ERRFI2
positive regulation of potassium ion transmembrane transporter activity	Gene Ontology	GO:1901018	1	6	0.0716505	0.204148	ATP1B2	ATP1B3
aspartate metabolic process	Gene Ontology	GO:0006531	1	6	0.0716505	0.204148	ASS1	ASS2
pyruvate biosynthetic process	Gene Ontology	GO:0042866	1	6	0.0716505	0.204148	SDS	SDS
negative regulation of type 2 immune response	Gene Ontology	GO:0002829	1	6	0.0716505	0.204148	CCR2	CCR3
2-acylglycerol O-acyltransferase activity	Gene Ontology	GO:0003846	1	6	0.0716505	0.204148	DGAT2	DGAT3
protein localization to endoplasmic reticulum	Gene Ontology	GO:0070972	1	6	0.0716505	0.204148	PPP1R15A	PPP1R16A
amylin receptor signaling pathway	Gene Ontology	GO:0097647	1	6	0.0716505	0.204148	ADM	ADM
positive regulation of dopamine secretion	Gene Ontology	GO:0033603	1	6	0.0716505	0.204148	PINK1	PINK2
heterocycle metabolic process	Gene Ontology	GO:0046483	1	6	0.0716505	0.204148	CYP2D7	CYP2D8
positive regulation of type 2 immune response	Gene Ontology	GO:0002830	1	6	0.0716505	0.204148	TNFSF4	TNFSF5
hemoglobin biosynthetic process	Gene Ontology	GO:0042541	1	6	0.0716505	0.204148	ALAS2	ALAS3
negative regulation of cardiac muscle cell differentiation	Gene Ontology	GO:2000726	1	6	0.0716505	0.204148	SOX6	SOX7
pyrimidine-containing compound transmembrane transport	Gene Ontology	GO:0072531	1	6	0.0716505	0.204148	AQP9	AQP10
chromosome passenger complex	Gene Ontology	GO:0032133	1	6	0.0716505	0.204148	AURKB	AURKB
lung vasculature development	Gene Ontology	GO:0060426	1	6	0.0716505	0.204148	ERRFI1	ERRFI2
regulation of tissue remodeling	Gene Ontology	GO:0034103	1	6	0.0716505	0.204148	GPNMB	GPNMB
activated T cell proliferation	Gene Ontology	GO:0050798	1	6	0.0716505	0.204148	CRTAM	CRTAM
enzyme linked receptor protein signaling pathway	Gene Ontology	GO:0007167	1	6	0.0716505	0.204148	GP6	GP7
retinal blood vessel morphogenesis	Gene Ontology	GO:0061304	1	6	0.0716505	0.204148	CYP1B1	CYP1B2
astrocyte cell migration	Gene Ontology	GO:0043615	1	6	0.0716505	0.204148	MMP14	MMP15
negative regulation of endothelial cell differentiation	Gene Ontology	GO:0045602	1	6	0.0716505	0.204148	ACVRL1	ACVRL2
3',5'-cyclic-nucleotide phosphodiesterase activity	Gene Ontology	GO:0004114	1	6	0.0716505	0.204148	PDE5A	PDE6A
arachidonic acid binding	Gene Ontology	GO:0050544	1	6	0.0716505	0.204148	STX3	STX4
asymmetric, glutamatergic, excitatory synapse	Gene Ontology	GO:0098985	1	6	0.0716505	0.204148	NLGN3	NLGN4
drug catabolic process	Gene Ontology	GO:0042737	1	6	0.0716505	0.204148	CYP2D7	CYP2D8
receptor-mediated endocytosis of virus by host cell	Gene Ontology	GO:0019065	1	6	0.0716505	0.204148	CTSL	CTSL
negative regulation of plasminogen activation	Gene Ontology	GO:0010757	1	6	0.0716505	0.204148	THBS1	THBS2
ceramide binding	Gene Ontology	GO:0097001	1	6	0.0716505	0.204148	PLTP	PLTP
humoral immune response mediated by circulating immunoglobulin	Gene Ontology	GO:0002455	1	6	0.0716505	0.204148	BCL3	BCL4
regulation of hydrogen peroxide metabolic process	Gene Ontology	GO:0010310	1	6	0.0716505	0.204148	PINK1	PINK2
negative regulation of cGMP-mediated signaling	Gene Ontology	GO:0010754	1	6	0.0716505	0.204148	THBS1	THBS2
3-beta-hydroxy-delta5-steroid dehydrogenase activity	Gene Ontology	GO:0003854	1	6	0.0716505	0.204148	NSDHL	NSDHL
tooth eruption	Gene Ontology	GO:0044691	1	6	0.0716505	0.204148	COL1A1	COL1A2
positive regulation of transforming growth factor beta1 production	Gene Ontology	GO:0032914	1	6	0.0716505	0.204148	THBS1	THBS2
intramembranous ossification	Gene Ontology	GO:0001957	1	6	0.0716505	0.204148	COL1A1	COL1A2
phosphodiesterase I activity	Gene Ontology	GO:0004528	1	6	0.0716505	0.204148	FSCN1	FSCN2
T cell apoptotic process	Gene Ontology	GO:0070231	1	6	0.0716505	0.204148	FASLG	FASLG
negative regulation of cysteine-type endopeptidase activity involved in apoptotic signaling pathway	Gene Ontology	GO:2001268	1	6	0.0716505	0.204148	PLAUR	PLAUR
double-stranded methylated DNA binding	Gene Ontology	GO:0010385	1	6	0.0716505	0.204148	EGR1	EGR2
negative regulation of oxidative stress-induced cell death	Gene Ontology	GO:1903202	1	6	0.0716505	0.204148	PINK1	PINK2
abscission	Gene Ontology	GO:0009838	1	6	0.0716505	0.204148	AURKB	AURKB
negative regulation of fatty acid oxidation	Gene Ontology	GO:0046322	1	6	0.0716505	0.204148	DGAT2	DGAT3
monoterpenoid metabolic process	Gene Ontology	GO:0016098	1	6	0.0716505	0.204148	CYP2D7	CYP2D8
carnitine metabolic process	Gene Ontology	GO:0009437	1	6	0.0716505	0.204148	SLC22A4	SLC22A5
negative regulation of CREB transcription factor activity	Gene Ontology	GO:0032792	1	6	0.0716505	0.204148	ADGRG3	ADGRG4
negative regulation of leukocyte cell-cell adhesion	Gene Ontology	GO:1903038	1	6	0.0716505	0.204148	ASS1	ASS2
regulation of blood vessel endothelial cell migration	Gene Ontology	GO:0043535	1	6	0.0716505	0.204148	ACVRL1	ACVRL2
cellular response to interleukin-3	Gene Ontology	GO:0036016	1	6	0.0716505	0.204148	CSF2RB	CSF3RB
positive regulation of cell-cell adhesion mediated by integrin	Gene Ontology	GO:0033634	1	6	0.0716505	0.204148	CCL5	CCL6
lipase binding	Gene Ontology	GO:0035473	1	6	0.0716505	0.204148	PLIN5	PLIN6
positive regulation of CD4-positive, alpha-beta T cell differentiation	Gene Ontology	GO:0043372	1	6	0.0716505	0.204148	TNFSF4	TNFSF5
negative regulation of oxidoreductase activity	Gene Ontology	GO:0051354	1	6	0.0716505	0.204148	SLC4A1	SLC4A2
bone mineralization involved in bone maturation	Gene Ontology	GO:0035630	1	6	0.0716505	0.204148	PHOSPHO1	PHOSPHO2
cellular heat acclimation	Gene Ontology	GO:0070370	1	6	0.0716505	0.204148	HSPA1A	HSPA2A
negative regulation of ERBB signaling pathway	Gene Ontology	GO:1901185	1	6	0.0716505	0.204148	LGMN	LGMN
neutrophil activation involved in immune response	Gene Ontology	GO:0002283	1	6	0.0716505	0.204148	LILRA2	LILRA3
gap junction hemi-channel activity	Gene Ontology	GO:0055077	1	6	0.0716505	0.204148	PANX2	PANX3
regulation of protein ADP-ribosylation	Gene Ontology	GO:0010835	1	6	0.0716505	0.204148	IFNG	IFNG
response to mercury ion	Gene Ontology	GO:0046689	1	6	0.0716505	0.204148	AQP9	AQP10
MHC class I protein complex binding	Gene Ontology	GO:0023024	1	6	0.0716505	0.204148	CD160	CD161
L-glutamate import across plasma membrane	Gene Ontology	GO:0098712	1	6	0.0716505	0.204148	NTSR1	NTSR2
very-low-density lipoprotein particle clearance	Gene Ontology	GO:0034447	1	6	0.0716505	0.204148	APOBR	APOBR
BMP receptor activity	Gene Ontology	GO:0098821	1	6	0.0716505	0.204148	ACVRL1	ACVRL2
adenosine metabolic process	Gene Ontology	GO:0046085	1	6	0.0716505	0.204148	PTGDR	PTGDR
regulation of potassium ion transmembrane transporter activity	Gene Ontology	GO:1901016	1	6	0.0716505	0.204148	NEDD4	NEDD5
DNA-binding transcription repressor activity	Gene Ontology	GO:0001217	1	6	0.0716505	0.204148	SOX6	SOX7
positive regulation of inositol trisphosphate biosynthetic process	Gene Ontology	GO:0032962	1	6	0.0716505	0.204148	P2RY1	P2RY2
positive regulation of endocytic recycling	Gene Ontology	GO:2001137	1	6	0.0716505	0.204148	EHD2	EHD3
alkaline phosphatase activity	Gene Ontology	GO:0004035	1	6	0.0716505	0.204148	ALPL	ALPL
free ubiquitin chain polymerization	Gene Ontology	GO:0010994	1	6	0.0716505	0.204148	UBE2C	UBE3C
sphingomyelin biosynthetic process	Gene Ontology	GO:0006686	1	6	0.0716505	0.204148	SGMS2	SGMS3
TORC2 signaling	Gene Ontology	GO:0038203	1	6	0.0716505	0.204148	PINK1	PINK2
activation of phospholipase D activity	Gene Ontology	GO:0031584	1	6	0.0716505	0.204148	CCL5	CCL6
phosphatidic acid transfer activity	Gene Ontology	GO:1990050	1	6	0.0716505	0.204148	PLTP	PLTP
negative regulation of blood vessel endothelial cell proliferation involved in sprouting angiogenesis	Gene Ontology	GO:1903588	1	6	0.0716505	0.204148	THBS1	THBS2
transmembrane receptor protein tyrosine phosphatase signaling pathway	Gene Ontology	GO:0007185	1	6	0.0716505	0.204148	PTPRF	PTPRF
response to corticosteroid	Gene Ontology	GO:0031960	1	6	0.0716505	0.204148	COL1A1	COL1A2
IRS-mediated signalling	Reactome	R-HSA-112399	2	40	0.0727013	0.206213	GAB2|FLT3	GAB2|FLT4
MET promotes cell motility	Reactome	R-HSA-8875878	2	40	0.0727013	0.206213	LAMC1|COL1A1	LAMC1|COL1A2
Response to methotrexate in juvenile idiopathic arthritis	NHGRI GWAS Catalog		2	40	0.0727013	0.206213	CYTH4|APOBEC3B	CYTH4|APOBEC4B
alpha-tubulin binding	Gene Ontology	GO:0043014	2	40	0.0727013	0.206213	HSPH1|DYSF	HSPH2|DYSF
positive regulation of ATPase activity	Gene Ontology	GO:0032781	2	40	0.0727013	0.206213	ATP1B2|DNAJB4	ATP1B2|DNAJB5
positive regulation of protein import into nucleus	Gene Ontology	GO:0042307	2	40	0.0727013	0.206213	IFNG|HYAL2	IFNG|HYAL3
B-WICH complex positively regulates rRNA expression	Reactome	R-HSA-5250924	3	89	0.0740098	0.206986	HIST1H2BH|HIST1H2AC|HIST1H2BJ	HIST1H2BH|HIST1H2AC|HIST1H3BJ
Base Excision Repair	Reactome	R-HSA-73884	3	89	0.0740098	0.206986	HIST1H2BH|HIST1H2AC|HIST1H2BJ	HIST1H2BH|HIST1H2AC|HIST1H3BJ
muscle organ development	Gene Ontology	GO:0007517	3	89	0.0740098	0.206986	EGR3|COL6A3|SOX6	EGR3|COL6A3|SOX7
Neuroactive ligand-receptor interaction	KEGG PATHWAY	hsa04080	7	338	0.0750727	0.206986	P2RY1|FPR1|NTSR1|LPAR2|PTGDR|ADM|LPAR6	P2RY1|FPR1|NTSR1|LPAR2|PTGDR|ADM|LPAR7
receptor complex	Gene Ontology	GO:0043235	5	207	0.0752728	0.206986	PDGFRB|ACVRL1|FLT3|CSF3R|GFRA2	PDGFRB|ACVRL1|FLT3|CSF3R|GFRA3
Graft-versus-host disease	KEGG PATHWAY	hsa05332	2	41	0.0757322	0.206986	IFNG|FASLG	IFNG|FASLG
Fat digestion and absorption	KEGG PATHWAY	hsa04975	2	41	0.0757322	0.206986	DGAT2|CEL	DGAT3|CEL
EPHB-mediated forward signaling	Reactome	R-HSA-3928662	2	41	0.0757322	0.206986	LIMK2|SDC2	LIMK2|SDC3
Diseases associated with glycosaminoglycan metabolism	Reactome	R-HSA-3560782	2	41	0.0757322	0.206986	SDC2|SDC4	SDC2|SDC5
Systolic blood pressure	NHGRI GWAS Catalog		2	41	0.0757322	0.206986	ADM|MOV10	ADM|MOV11
cellular response to amyloid-beta	Gene Ontology	GO:1904646	2	41	0.0757322	0.206986	NAMPT|LGMN	NAMPT|LGMN
retina homeostasis	Gene Ontology	GO:0001895	2	41	0.0757322	0.206986	ATP1B2|HSPB1	ATP1B2|HSPB2
amino acid transport	Gene Ontology	GO:0006865	2	41	0.0757322	0.206986	SLC38A5|SLC36A1	SLC38A5|SLC36A2
negative regulation of G1/S transition of mitotic cell cycle	Gene Ontology	GO:2000134	2	41	0.0757322	0.206986	FAM107A|GPNMB	FAM108A|GPNMB
coreceptor activity	Gene Ontology	GO:0015026	2	41	0.0757322	0.206986	CXCR6|RGMA	CXCR7|RGMA
negative regulation of viral genome replication	Gene Ontology	GO:0045071	2	41	0.0757322	0.206986	IFITM2|CCL5	IFITM2|CCL6
RNA Polymerase I Promoter Escape	Reactome	R-HSA-73772	3	90	0.0759047	0.206986	HIST1H2BH|HIST1H2AC|HIST1H2BJ	HIST1H2BH|HIST1H2AC|HIST1H3BJ
positive regulation of peptidyl-serine phosphorylation	Gene Ontology	GO:0033138	3	90	0.0759047	0.206986	PINK1|SPRY2|HSP90AA1	PINK1|SPRY2|HSP90AA2
Mitotic G1-G1/S phases	Reactome	R-HSA-453279	4	147	0.0767535	0.206986	POLA2|MYBL2|E2F2|CDC6	POLA2|MYBL2|E2F2|CDC7
Rheumatoid arthritis	KEGG PATHWAY	hsa05323	3	91	0.0778209	0.206986	IFNG|CTSL|CCL5	IFNG|CTSL|CCL6
xenobiotic metabolic process	Gene Ontology	GO:0006805	3	91	0.0778209	0.206986	CYP1B1|GUK1|CYP2D7	CYP1B1|GUK1|CYP2D8
Deactivation of the beta-catenin transactivating complex	Reactome	R-HSA-3769402	2	42	0.0788027	0.206986	TLE3|SOX6	TLE3|SOX7
receptor internalization	Gene Ontology	GO:0031623	2	42	0.0788027	0.206986	ADM|NEDD4	ADM|NEDD5
collagen catabolic process	Gene Ontology	GO:0030574	2	42	0.0788027	0.206986	MMP14|CTSL	MMP15|CTSL
animal organ regeneration	Gene Ontology	GO:0031100	2	42	0.0788027	0.206986	ADM|FLT3	ADM|FLT4
negative regulation of cell cycle	Gene Ontology	GO:0045786	2	42	0.0788027	0.206986	ALOX15B|NR4A1	ALOX15B|NR4A2
Regulation of TP53 Activity through Phosphorylation	Reactome	R-HSA-6804756	3	92	0.0797581	0.206986	TAF13|RMI1|AURKB	TAF13|RMI2|AURKB
positive regulation of transcription, DNA-templated	Gene Ontology	GO:0045893	10	556	0.0799332	0.206986	ACVRL1|PIM2|EGR1|CHURC1|EOMES|KLF1|COL1A1|RNF10|MYRF|BCL3	ACVRL1|PIM2|EGR1|CHURC1|EOMES|KLF1|COL1A1|RNF10|MYRF|BCL4
Membrane Trafficking	Reactome	R-HSA-199991	11	631	0.0809927	0.206986	SERPINA1|TUBA8|CAPZA2|NAA35|TUBB4A|TUBB1|CTTN|AP1S2|CYTH4|CLVS1|KIF3C	SERPINA1|TUBA8|CAPZA2|NAA35|TUBB4A|TUBB1|CTTN|AP1S2|CYTH4|CLVS1|KIF4C
glycogenolysis	BioCyc	PWY-5941	1	7	0.0814593	0.206986	MGAM	MGAM
4-hydroxy-2-nonenal detoxification	BioCyc	PWY-7112	1	7	0.0814593	0.206986	ANPEP	ANPEP
Synthesis of 12-eicosatetraenoic acid derivatives	Reactome	R-HSA-2142712	1	7	0.0814593	0.206986	ALOX12	ALOX13
Defective CSF2RA causes pulmonary surfactant metabolism dysfunction 4 (SMDP4)	Reactome	R-HSA-5688890	1	7	0.0814593	0.206986	CSF2RB	CSF3RB
HDL assembly	Reactome	R-HSA-8963896	1	7	0.0814593	0.206986	A2M	A3M
Reversal of alkylation damage by DNA dioxygenases	Reactome	R-HSA-73943	1	7	0.0814593	0.206986	ASCC2	ASCC3
Formyl peptide receptors bind formyl peptides and many other ligands	Reactome	R-HSA-444473	1	7	0.0814593	0.206986	FPR1	FPR2
Acyl chain remodeling of DAG and TAG	Reactome	R-HSA-1482883	1	7	0.0814593	0.206986	DGAT2	DGAT3
Defective CSF2RB causes pulmonary surfactant metabolism dysfunction 5 (SMDP5)	Reactome	R-HSA-5688849	1	7	0.0814593	0.206986	CSF2RB	CSF3RB
IkBA variant leads to EDA-ID	Reactome	R-HSA-5603029	1	7	0.0814593	0.206986	NFKBIA	NFKBIA
Attachment of GPI anchor to uPAR	Reactome	R-HSA-162791	1	7	0.0814593	0.206986	PLAUR	PLAUR
@@Type 2 diabetes nephropathy	NHGRI GWAS Catalog		1	7	0.0814593	0.206986	LIMK2	LIMK3
Rheumatoid arthritis, progression of	OMIM	180300	1	7	0.0814593	0.206986	SLC22A4	SLC22A5
Capecitabine sensitivity	NHGRI GWAS Catalog		1	7	0.0814593	0.206986	SOX6	SOX7
Circulating myeloperoxidase levels (serum)	NHGRI GWAS Catalog		1	7	0.0814593	0.206986	FEZ1	FEZ2
Brain connectivity	NHGRI GWAS Catalog		1	7	0.0814593	0.206986	NEDD4	NEDD5
Meier-Gorlin syndrome	KEGG DISEASE	H01889	1	7	0.0814593	0.206986	CDC6	CDC7
Bilateral sudden sensorineural hearing loss	KEGG DISEASE	H01705	1	7	0.0814593	0.206986	COCH	COCH
Bleeding disorder platelet-type	KEGG DISEASE	H01235	1	7	0.0814593	0.206986	GP6	GP7
Pulmonary arterial hypertension	KEGG DISEASE	H01621	1	7	0.0814593	0.206986	ACVRL1	ACVRL2
Familial partial lipodystrophy	KEGG DISEASE	H00420	1	7	0.0814593	0.206986	LAMB2	LAMB3
pancreatic juice secretion	Gene Ontology	GO:0030157	1	7	0.0814593	0.206986	CEL	CEL
regulation of protein targeting to mitochondrion	Gene Ontology	GO:1903214	1	7	0.0814593	0.206986	PINK1	PINK2
fat pad development	Gene Ontology	GO:0060613	1	7	0.0814593	0.206986	DGAT2	DGAT3
coumarin metabolic process	Gene Ontology	GO:0009804	1	7	0.0814593	0.206986	CYP2D7	CYP2D8
monoacylglycerol biosynthetic process	Gene Ontology	GO:0006640	1	7	0.0814593	0.206986	DGAT2	DGAT3
organelle transport along microtubule	Gene Ontology	GO:0072384	1	7	0.0814593	0.206986	KIF3C	KIF4C
arachidonic acid monooxygenase activity	Gene Ontology	GO:0008391	1	7	0.0814593	0.206986	CYP4F3	CYP4F4
relaxation of vascular associated smooth muscle	Gene Ontology	GO:0060087	1	7	0.0814593	0.206986	KCNMA1	KCNMA2
negative regulation of thymocyte apoptotic process	Gene Ontology	GO:0070244	1	7	0.0814593	0.206986	PTCRA	PTCRA
L-proline transmembrane transporter activity	Gene Ontology	GO:0015193	1	7	0.0814593	0.206986	SLC36A1	SLC36A2
acetylcholine receptor inhibitor activity	Gene Ontology	GO:0030550	1	7	0.0814593	0.206986	LY6E	LY7E
cellular response to laminar fluid shear stress	Gene Ontology	GO:0071499	1	7	0.0814593	0.206986	ASS1	ASS2
fusion of virus membrane with host plasma membrane	Gene Ontology	GO:0019064	1	7	0.0814593	0.206986	HYAL2	HYAL3
toxin metabolic process	Gene Ontology	GO:0009404	1	7	0.0814593	0.206986	CYP1B1	CYP1B2
positive regulation of hormone secretion	Gene Ontology	GO:0046887	1	7	0.0814593	0.206986	P2RY1	P2RY2
catecholamine metabolic process	Gene Ontology	GO:0006584	1	7	0.0814593	0.206986	MTPN	MTPN
peptidyl-lysine dimethylation	Gene Ontology	GO:0018027	1	7	0.0814593	0.206986	CSKMT	CSKMT
lipid modification	Gene Ontology	GO:0030258	1	7	0.0814593	0.206986	MBOAT2	MBOAT3
ubiquitinyl hydrolase activity	Gene Ontology	GO:0101005	1	7	0.0814593	0.206986	YOD1	YOD2
positive regulation of core promoter binding	Gene Ontology	GO:1904798	1	7	0.0814593	0.206986	IFNG	IFNG
negative regulation of NLRP3 inflammasome complex assembly	Gene Ontology	GO:1900226	1	7	0.0814593	0.206986	MEFV	MEFV
positive regulation of activation of Janus kinase activity	Gene Ontology	GO:0010536	1	7	0.0814593	0.206986	CCL5	CCL6
L-serine transmembrane transporter activity	Gene Ontology	GO:0015194	1	7	0.0814593	0.206986	SLC38A5	SLC38A6
3-oxo-lignoceronyl-CoA synthase activity	Gene Ontology	GO:0102338	1	7	0.0814593	0.206986	ELOVL7	ELOVL8
regulation of cilium beat frequency involved in ciliary motility	Gene Ontology	GO:0060296	1	7	0.0814593	0.206986	CFAP20	CFAP21
positive regulation of potassium ion import across plasma membrane	Gene Ontology	GO:1903288	1	7	0.0814593	0.206986	ATP1B2	ATP1B3
AP-type membrane coat adaptor complex	Gene Ontology	GO:0030119	1	7	0.0814593	0.206986	AP1S2	AP1S3
mesendoderm development	Gene Ontology	GO:0048382	1	7	0.0814593	0.206986	EOMES	EOMES
regulation of cellular response to oxidative stress	Gene Ontology	GO:1900407	1	7	0.0814593	0.206986	PINK1	PINK2
paracrine signaling	Gene Ontology	GO:0038001	1	7	0.0814593	0.206986	CD34	CD35
fatty acid elongation, monounsaturated fatty acid	Gene Ontology	GO:0034625	1	7	0.0814593	0.206986	ELOVL7	ELOVL8
transdifferentiation	Gene Ontology	GO:0060290	1	7	0.0814593	0.206986	CD34	CD35
cerebellar granule cell differentiation	Gene Ontology	GO:0021707	1	7	0.0814593	0.206986	MTPN	MTPN
syndecan binding	Gene Ontology	GO:0045545	1	7	0.0814593	0.206986	GPNMB	GPNMB
protein localization to basolateral plasma membrane	Gene Ontology	GO:1903361	1	7	0.0814593	0.206986	LIN7A	LIN8A
lipid digestion	Gene Ontology	GO:0044241	1	7	0.0814593	0.206986	CEL	CEL
regulation of intracellular signal transduction	Gene Ontology	GO:1902531	1	7	0.0814593	0.206986	CASTOR2	CASTOR3
chaperone-mediated autophagy	Gene Ontology	GO:0061684	1	7	0.0814593	0.206986	HSP90AA1	HSP90AA2
dehydroascorbic acid transmembrane transporter activity	Gene Ontology	GO:0033300	1	7	0.0814593	0.206986	SLC2A14	SLC2A15
fatty acid elongase activity	Gene Ontology	GO:0009922	1	7	0.0814593	0.206986	ELOVL7	ELOVL8
cAMP-dependent protein kinase regulator activity	Gene Ontology	GO:0008603	1	7	0.0814593	0.206986	PRKAR2B	PRKAR3B
hyalurononglucosaminidase activity	Gene Ontology	GO:0004415	1	7	0.0814593	0.206986	HYAL2	HYAL3
common myeloid progenitor cell proliferation	Gene Ontology	GO:0035726	1	7	0.0814593	0.206986	FLT3	FLT4
histone H4-K12 acetylation	Gene Ontology	GO:0043983	1	7	0.0814593	0.206986	JADE3	JADE4
histone modification	Gene Ontology	GO:0016570	1	7	0.0814593	0.206986	AURKB	AURKB
lung epithelium development	Gene Ontology	GO:0060428	1	7	0.0814593	0.206986	ERRFI1	ERRFI2
dehydroascorbic acid transport	Gene Ontology	GO:0070837	1	7	0.0814593	0.206986	SLC2A14	SLC2A15
PTW/PP1 phosphatase complex	Gene Ontology	GO:0072357	1	7	0.0814593	0.206986	PPP1R10	PPP1R11
cleavage furrow formation	Gene Ontology	GO:0036089	1	7	0.0814593	0.206986	AURKB	AURKB
cellular response to toxic substance	Gene Ontology	GO:0097237	1	7	0.0814593	0.206986	PINK1	PINK2
self proteolysis	Gene Ontology	GO:0097264	1	7	0.0814593	0.206986	LGMN	LGMN
phosphatidylcholine transporter activity	Gene Ontology	GO:0008525	1	7	0.0814593	0.206986	PLTP	PLTP
lymph vessel development	Gene Ontology	GO:0001945	1	7	0.0814593	0.206986	HEG1	HEG2
L-serine transport	Gene Ontology	GO:0015825	1	7	0.0814593	0.206986	SLC38A5	SLC38A6
laminin complex	Gene Ontology	GO:0043256	1	7	0.0814593	0.206986	NTNG2	NTNG3
cellular hypotonic response	Gene Ontology	GO:0071476	1	7	0.0814593	0.206986	MYLK	MYLK
interleukin-1 binding	Gene Ontology	GO:0019966	1	7	0.0814593	0.206986	A2M	A3M
positive regulation of smooth muscle cell apoptotic process	Gene Ontology	GO:0034393	1	7	0.0814593	0.206986	IFNG	IFNG
very-long-chain 3-ketoacyl-CoA synthase activity	Gene Ontology	GO:0102756	1	7	0.0814593	0.206986	ELOVL7	ELOVL8
fatty acid elongation, saturated fatty acid	Gene Ontology	GO:0019367	1	7	0.0814593	0.206986	ELOVL7	ELOVL8
blood vessel endothelial cell proliferation involved in sprouting angiogenesis	Gene Ontology	GO:0002043	1	7	0.0814593	0.206986	ACVRL1	ACVRL2
L-alanine transport	Gene Ontology	GO:0015808	1	7	0.0814593	0.206986	SLC36A1	SLC36A2
3-oxo-arachidoyl-CoA synthase activity	Gene Ontology	GO:0102336	1	7	0.0814593	0.206986	ELOVL7	ELOVL8
glycogen granule	Gene Ontology	GO:0042587	1	7	0.0814593	0.206986	PPP1R3B	PPP1R4B
vascular endothelial growth factor-activated receptor activity	Gene Ontology	GO:0005021	1	7	0.0814593	0.206986	FLT3	FLT4
long-chain fatty-acyl-CoA metabolic process	Gene Ontology	GO:0035336	1	7	0.0814593	0.206986	DGAT2	DGAT3
cerebral cortex regionalization	Gene Ontology	GO:0021796	1	7	0.0814593	0.206986	EOMES	EOMES
excitatory synapse assembly	Gene Ontology	GO:1904861	1	7	0.0814593	0.206986	LRRC4	LRRC5
cellular triglyceride homeostasis	Gene Ontology	GO:0035356	1	7	0.0814593	0.206986	DGAT2	DGAT3
ubiquitin-dependent protein binding	Gene Ontology	GO:0140036	1	7	0.0814593	0.206986	FSCN1	FSCN2
N-terminal peptidyl-methionine acetylation	Gene Ontology	GO:0017196	1	7	0.0814593	0.206986	NAA35	NAA36
fatty acid elongation, polyunsaturated fatty acid	Gene Ontology	GO:0034626	1	7	0.0814593	0.206986	ELOVL7	ELOVL8
voltage-gated potassium channel activity involved in cardiac muscle cell action potential repolarization	Gene Ontology	GO:0086008	1	7	0.0814593	0.206986	KCNJ2	KCNJ3
3-oxo-cerotoyl-CoA synthase activity	Gene Ontology	GO:0102337	1	7	0.0814593	0.206986	ELOVL7	ELOVL8
negative regulation of dendritic spine morphogenesis	Gene Ontology	GO:0061002	1	7	0.0814593	0.206986	NLGN3	NLGN4
smooth endoplasmic reticulum membrane	Gene Ontology	GO:0030868	1	7	0.0814593	0.206986	PGRMC1	PGRMC2
gene silencing	Gene Ontology	GO:0016458	1	7	0.0814593	0.206986	SOX6	SOX7
glycerol transport	Gene Ontology	GO:0015793	1	7	0.0814593	0.206986	AQP9	AQP10
angiotensin-activated signaling pathway	Gene Ontology	GO:0038166	1	7	0.0814593	0.206986	CA2	CA3
positive regulation of memory T cell differentiation	Gene Ontology	GO:0043382	1	7	0.0814593	0.206986	TNFSF4	TNFSF5
positive regulation of glutamate secretion	Gene Ontology	GO:0014049	1	7	0.0814593	0.206986	NTSR1	NTSR2
regulation of DNA binding	Gene Ontology	GO:0051101	1	7	0.0814593	0.206986	BCL3	BCL4
C-X-C chemokine receptor activity	Gene Ontology	GO:0016494	1	7	0.0814593	0.206986	CXCR6	CXCR7
cardiac atrium morphogenesis	Gene Ontology	GO:0003209	1	7	0.0814593	0.206986	HEG1	HEG2
NAD-dependent protein deacetylase activity	Gene Ontology	GO:0034979	1	7	0.0814593	0.206986	SIRT5	SIRT6
positive regulation of T cell apoptotic process	Gene Ontology	GO:0070234	1	7	0.0814593	0.206986	CCL5	CCL6
vascular associated smooth muscle cell development	Gene Ontology	GO:0097084	1	7	0.0814593	0.206986	ADM	ADM
positive regulation of immunoglobulin production	Gene Ontology	GO:0002639	1	7	0.0814593	0.206986	CLC	CLC
positive regulation of inhibitory postsynaptic potential	Gene Ontology	GO:0097151	1	7	0.0814593	0.206986	NTSR1	NTSR2
protein lipoylation	Gene Ontology	GO:0009249	1	7	0.0814593	0.206986	GLRX5	GLRX6
positive regulation of arachidonic acid secretion	Gene Ontology	GO:0090238	1	7	0.0814593	0.206986	NTSR1	NTSR2
transmembrane receptor protein serine/threonine kinase activity	Gene Ontology	GO:0004675	1	7	0.0814593	0.206986	ACVRL1	ACVRL2
neuron death	Gene Ontology	GO:0070997	1	7	0.0814593	0.206986	NAMPT	NAMPT
positive regulation of T-helper 2 cell differentiation	Gene Ontology	GO:0045630	1	7	0.0814593	0.206986	TNFSF4	TNFSF5
secretion	Gene Ontology	GO:0046903	1	7	0.0814593	0.206986	CA2	CA3
regulation of epithelial cell differentiation	Gene Ontology	GO:0030856	1	7	0.0814593	0.206986	ALOX15B	ALOX16B
negative regulation of cytokinesis	Gene Ontology	GO:0032466	1	7	0.0814593	0.206986	AURKB	AURKB
polysome binding	Gene Ontology	GO:1905538	1	7	0.0814593	0.206986	YBX3	YBX4
lymphocyte differentiation	Gene Ontology	GO:0030098	1	7	0.0814593	0.206986	FLT3	FLT4
urea transmembrane transporter activity	Gene Ontology	GO:0015204	1	7	0.0814593	0.206986	AQP9	AQP10
regulation of cellular response to stress	Gene Ontology	GO:0080135	1	7	0.0814593	0.206986	DYRK3	DYRK4
cell body fiber	Gene Ontology	GO:0070852	1	7	0.0814593	0.206986	ASS1	ASS2
RNA polymerase II-specific DNA-binding transcription factor binding	Gene Ontology	GO:0061629	1	7	0.0814593	0.206986	HSPB1	HSPB2
regulation of respiratory gaseous exchange	Gene Ontology	GO:0043576	1	7	0.0814593	0.206986	NTSR1	NTSR2
Small cell lung cancer	KEGG PATHWAY	hsa05222	3	93	0.0817163	0.206986	LAMC1|NFKBIA|E2F2	LAMC1|NFKBIA|E2F3
IL-17 signaling pathway	KEGG PATHWAY	hsa04657	3	93	0.0817163	0.206986	IFNG|HSP90AA1|NFKBIA	IFNG|HSP90AA2|NFKBIA
Nicotinic acetylcholine receptor signaling pathway	PANTHER	P00044	3	93	0.0817163	0.206986	STX11|SLC6A8|PLEKHH3	STX11|SLC6A8|PLEKHH4
macroautophagy	Gene Ontology	GO:0016236	3	93	0.0817163	0.206986	PINK1|MAP1LC3B2|YOD1	PINK1|MAP1LC3B2|YOD2
male gonad development	Gene Ontology	GO:0008584	3	93	0.0817163	0.206986	MMP14|PDGFRB|YBX3	MMP14|PDGFRB|YBX4
Beta2 adrenergic receptor signaling pathway	PANTHER	P04378	2	43	0.0819115	0.206986	STX3|PRKAR2B	STX3|PRKAR3B
Beta1 adrenergic receptor signaling pathway	PANTHER	P04377	2	43	0.0819115	0.206986	STX3|PRKAR2B	STX3|PRKAR3B
Transport of vitamins, nucleosides, and related molecules	Reactome	R-HSA-425397	2	43	0.0819115	0.206986	SLCO4C1|LST1	SLCO4C1|LST2
steroid metabolic process	Gene Ontology	GO:0008202	2	43	0.0819115	0.206986	CYP1B1|CYP2D7	CYP1B1|CYP2D8
cellular response to epidermal growth factor stimulus	Gene Ontology	GO:0071364	2	43	0.0819115	0.206986	ERRFI1|COL1A1	ERRFI1|COL1A2
adaptive immune response	Gene Ontology	GO:0002250	7	347	0.0833471	0.210473	CTSL|IFNG|CD160|NEDD4|EOMES|IGKV2D-29|RNF19B	CTSL|IFNG|CD160|NEDD4|EOMES|IGKV2D-29|RNF20B
RHO GTPases activate PKNs	Reactome	R-HSA-5625740	3	94	0.083695	0.210733	HIST1H2BH|HIST1H2AC|HIST1H2BJ	HIST1H2BH|HIST1H2AC|HIST1H3BJ
HDACs deacetylate histones	Reactome	R-HSA-3214815	3	94	0.083695	0.210733	HIST1H2BH|HIST1H2AC|HIST1H2BJ	HIST1H2BH|HIST1H2AC|HIST1H3BJ
small GTPase mediated signal transduction	Gene Ontology	GO:0007264	3	94	0.083695	0.210733	RASGRP4|ARHGAP18|RHOBTB1	RASGRP4|ARHGAP18|RHOBTB2
interleukin-1-mediated signaling pathway	Gene Ontology	GO:0070498	3	94	0.083695	0.210733	IL1RN|EGR1|NFKBIA	IL1RN|EGR2|NFKBIA
magnesium ion binding	Gene Ontology	GO:0000287	5	214	0.0837271	0.210733	PINK1|DYRK3|ENO3|ATP9A|FSCN1	PINK1|DYRK3|ENO3|ATP9A|FSCN2
protein localization to plasma membrane	Gene Ontology	GO:0072659	4	152	0.0841475	0.2109	P2RY1|SLC4A1|EHD2|TSPAN5	P2RY1|SLC4A1|EHD2|TSPAN6
response to drug	Gene Ontology	GO:0042493	6	280	0.0842726	0.2109	THBS1|IGFBP2|LTA|ENO3|COL1A1|ASS1	THBS1|IGFBP2|LTA|ENO3|COL1A1|ASS2
Carbohydrate digestion and absorption	KEGG PATHWAY	hsa04973	2	44	0.0850575	0.2109	MGAM|ATP1B2	MGAM|ATP1B3
5HT1 type receptor mediated signaling pathway	PANTHER	P04373	2	44	0.0850575	0.2109	STX3|PRKAR2B	STX3|PRKAR3B
IGF1R signaling cascade	Reactome	R-HSA-2428924	2	44	0.0850575	0.2109	GAB2|FLT3	GAB2|FLT4
IRS-related events triggered by IGF1R	Reactome	R-HSA-2428928	2	44	0.0850575	0.2109	GAB2|FLT3	GAB2|FLT4
Interleukin-2 family signaling	Reactome	R-HSA-451927	2	44	0.0850575	0.2109	CSF2RB|GAB2	CSF2RB|GAB3
regulation of protein phosphorylation	Gene Ontology	GO:0001932	2	44	0.0850575	0.2109	ROPN1L|HSPB1	ROPN1L|HSPB2
negative regulation of cell adhesion	Gene Ontology	GO:0007162	2	44	0.0850575	0.2109	PLXNB3|ACVRL1	PLXNB3|ACVRL2
catalytic activity	Gene Ontology	GO:0003824	2	44	0.0850575	0.2109	MGAM|CEL	MGAM|CEL
G2/M DNA damage checkpoint	Reactome	R-HSA-69473	3	95	0.0856942	0.2109	HIST1H2BH|RMI1|HIST1H2BJ	HIST1H2BH|RMI1|HIST1H3BJ
ciliary basal body-plasma membrane docking	Gene Ontology	GO:0097711	3	95	0.0856942	0.2109	HSP90AA1|TUBB4A|PRKAR2B	HSP90AA1|TUBB4A|PRKAR3B
protein kinase activity	Gene Ontology	GO:0004672	5	216	0.0862311	0.2109	PINK1|MMD|DYRK3|MYLK|CCL5	PINK1|MMD|DYRK3|MYLK|CCL6
Cholesterol, total	NHGRI GWAS Catalog		3	96	0.0877135	0.2109	PHLDB1|GPR146|PPP1R3B	PHLDB1|GPR146|PPP1R4B
ruffle membrane	Gene Ontology	GO:0032587	3	96	0.0877135	0.2109	FAM107A|SPRY2|CEL	FAM107A|SPRY3|CEL
Signaling by Type 1 Insulin-like Growth Factor 1 Receptor (IGF1R)	Reactome	R-HSA-2404192	2	45	0.0882395	0.2109	GAB2|FLT3	GAB2|FLT4
Elastic fibre formation	Reactome	R-HSA-1566948	2	45	0.0882395	0.2109	FBLN2|LTBP1	FBLN2|LTBP2
Other immune system diseases	KEGG DISEASE		2	45	0.0882395	0.2109	SLC22A4|MEFV	SLC22A5|MEFV
response to organic cyclic compound	Gene Ontology	GO:0014070	2	45	0.0882395	0.2109	MMP14|NAMPT	MMP15|NAMPT
gluconeogenesis	Gene Ontology	GO:0006094	2	45	0.0882395	0.2109	ENO3|SDS	ENO4|SDS
regulation of megakaryocyte differentiation	Gene Ontology	GO:0045652	2	45	0.0882395	0.2109	MOV10|THBS1	MOV10|THBS2
tau protein binding	Gene Ontology	GO:0048156	2	45	0.0882395	0.2109	HSP90AA1|LGMN	HSP90AA2|LGMN
T-tubule	Gene Ontology	GO:0030315	2	45	0.0882395	0.2109	KCNJ2|DYSF	KCNJ3|DYSF
long-term synaptic potentiation	Gene Ontology	GO:0060291	2	45	0.0882395	0.2109	STX3|NLGN3	STX3|NLGN4
Hepatitis C	KEGG PATHWAY	hsa05160	4	155	0.0887453	0.2109	IFNG|NFKBIA|FASLG|E2F2	IFNG|NFKBIA|FASLG|E2F3
adherens junction	Gene Ontology	GO:0005912	4	155	0.0887453	0.2109	ALOX15B|NAT1|CNN3|SHROOM4	ALOX15B|NAT1|CNN3|SHROOM5
Anchoring of the basal body to the plasma membrane	Reactome	R-HSA-5620912	3	97	0.0897529	0.2109	HSP90AA1|TUBB4A|PRKAR2B	HSP90AA1|TUBB4A|PRKAR3B
VEGFA-VEGFR2 Pathway	Reactome	R-HSA-4420097	3	97	0.0897529	0.2109	HSP90AA1|HSPB1|NCF4	HSP90AA1|HSPB1|NCF5
regulation of cell migration	Gene Ontology	GO:0030334	3	97	0.0897529	0.2109	AMOTL1|PLXNB3|ADGRG3	AMOTL1|PLXNB3|ADGRG4
Ub-specific processing proteases	Reactome	R-HSA-5689880	5	219	0.0900601	0.2109	RNF123|NFKBIA|HIST1H2BH|HIST1H2AC|HIST1H2BJ	RNF123|NFKBIA|HIST1H2BH|HIST1H2AC|HIST1H3BJ
ubiquitin protein ligase activity	Gene Ontology	GO:0061630	6	286	0.0908565	0.2109	BSPRY|RNF10|RNF175|NEDD4|MEFV|RNF19B	BSPRY|RNF10|RNF175|NEDD4|MEFV|RNF20B
retinoate biosynthesis I	BioCyc	PWY-6872	1	8	0.0911648	0.2109	RBP4	RBP5
Telomere C-strand synthesis initiation	Reactome	R-HSA-174430	1	8	0.0911648	0.2109	POLA2	POLA3
Inactivation of CDC42 and RAC1	Reactome	R-HSA-428543	1	8	0.0911648	0.2109	SRGAP1	SRGAP2
DNA Damage Reversal	Reactome	R-HSA-73942	1	8	0.0911648	0.2109	ASCC2	ASCC3
Histidine catabolism	Reactome	R-HSA-70921	1	8	0.0911648	0.2109	HAL	HAL
Synthesis of Ketone Bodies	Reactome	R-HSA-77111	1	8	0.0911648	0.2109	ACSS3	ACSS4
Downregulation of ERBB4 signaling	Reactome	R-HSA-1253288	1	8	0.0911648	0.2109	NEDD4	NEDD5
RUNX1 regulates transcription of genes involved in differentiation of keratinocytes	Reactome	R-HSA-8939242	1	8	0.0911648	0.2109	CTSL	CTSL
Cross-presentation of particulate exogenous antigens (phagosomes)	Reactome	R-HSA-1236973	1	8	0.0911648	0.2109	NCF4	NCF5
Competing endogenous RNAs (ceRNAs) regulate PTEN translation	Reactome	R-HSA-8948700	1	8	0.0911648	0.2109	MOV10	MOV11
DNA replication initiation	Reactome	R-HSA-68952	1	8	0.0911648	0.2109	POLA2	POLA3
Synthesis of epoxy (EET) and dihydroxyeicosatrienoic acids (DHET)	Reactome	R-HSA-2142670	1	8	0.0911648	0.2109	CYP1B1	CYP1B2
Leukemia, acute lymphoblastic	OMIM	613065	1	8	0.0911648	0.2109	FLT3	FLT4
Response to anti-retroviral therapy (ddI/d4T) in HIV-1 infection (Grade 1 peripheral neuropathy)	NHGRI GWAS Catalog		1	8	0.0911648	0.2109	CALD1	CALD2
Functional impairment in major depressive disorder, bipolar disorder and schizophrenia	NHGRI GWAS Catalog		1	8	0.0911648	0.2109	FCGR2A	FCGR3A
Bipolar disorder and major depressive disorder (combined)	NHGRI GWAS Catalog		1	8	0.0911648	0.2109	CLP1	CLP2
P wave duration	NHGRI GWAS Catalog		1	8	0.0911648	0.2109	MYRF	MYRF
Adiposity	NHGRI GWAS Catalog		1	8	0.0911648	0.2109	SPRY2	SPRY3
Aging (time to event)	NHGRI GWAS Catalog		1	8	0.0911648	0.2109	COL6A3	COL6A4
Response to inhaled corticosteroid treatment in asthma (percentage change of FEV1)	NHGRI GWAS Catalog		1	8	0.0911648	0.2109	SPRY2	SPRY3
Myopia	KEGG DISEASE	H02041	1	8	0.0911648	0.2109	SCO2	SCO3
Porphyria	KEGG DISEASE	H01763	1	8	0.0911648	0.2109	ALAS2	ALAS3
Primary hyperammonemic disorders (Urea cycle disorders)	KEGG DISEASE	H01398	1	8	0.0911648	0.2109	ASS1	ASS2
Anterior segment dysgenesis	KEGG DISEASE	H01159	1	8	0.0911648	0.2109	CYP1B1	CYP1B2
condensed chromosome, centromeric region	Gene Ontology	GO:0000779	1	8	0.0911648	0.2109	AURKB	AURKB
glutamine transport	Gene Ontology	GO:0006868	1	8	0.0911648	0.2109	SLC38A5	SLC38A6
regulation of cardiac muscle contraction by calcium ion signaling	Gene Ontology	GO:0010882	1	8	0.0911648	0.2109	TNNC1	TNNC2
BBSome	Gene Ontology	GO:0034464	1	8	0.0911648	0.2109	TTC8	TTC9
negative regulation of receptor binding	Gene Ontology	GO:1900121	1	8	0.0911648	0.2109	PTPRF	PTPRF
positive regulation of leukocyte tethering or rolling	Gene Ontology	GO:1903238	1	8	0.0911648	0.2109	CCR2	CCR3
mitotic spindle midzone assembly	Gene Ontology	GO:0051256	1	8	0.0911648	0.2109	AURKB	AURKB
negative regulation of insulin secretion involved in cellular response to glucose stimulus	Gene Ontology	GO:0061179	1	8	0.0911648	0.2109	PIM3	PIM4
K48-linked polyubiquitin modification-dependent protein binding	Gene Ontology	GO:0036435	1	8	0.0911648	0.2109	MINDY1	MINDY2
fibrinogen complex	Gene Ontology	GO:0005577	1	8	0.0911648	0.2109	THBS1	THBS2
oxygen homeostasis	Gene Ontology	GO:0032364	1	8	0.0911648	0.2109	ALAS2	ALAS3
acylglycerol acyl-chain remodeling	Gene Ontology	GO:0036155	1	8	0.0911648	0.2109	DGAT2	DGAT3
protein-glutamine gamma-glutamyltransferase activity	Gene Ontology	GO:0003810	1	8	0.0911648	0.2109	EPB42	EPB43
positive regulation of extracellular matrix disassembly	Gene Ontology	GO:0090091	1	8	0.0911648	0.2109	FSCN1	FSCN2
histidine catabolic process	Gene Ontology	GO:0006548	1	8	0.0911648	0.2109	HAL	HAL
negative regulation of B cell apoptotic process	Gene Ontology	GO:0002903	1	8	0.0911648	0.2109	AURKB	AURKB
interleukin-8 production	Gene Ontology	GO:0032637	1	8	0.0911648	0.2109	LILRA2	LILRA3
ceramide transport	Gene Ontology	GO:0035627	1	8	0.0911648	0.2109	PLTP	PLTP
positive regulation of AMPA receptor activity	Gene Ontology	GO:2000969	1	8	0.0911648	0.2109	NLGN3	NLGN4
diacylglycerol biosynthetic process	Gene Ontology	GO:0006651	1	8	0.0911648	0.2109	DGAT2	DGAT3
sodium channel inhibitor activity	Gene Ontology	GO:0019871	1	8	0.0911648	0.2109	NEDD4	NEDD5
protein hexamerization	Gene Ontology	GO:0034214	1	8	0.0911648	0.2109	UGDH	UGDH
positive regulation of cytoplasmic translation	Gene Ontology	GO:2000767	1	8	0.0911648	0.2109	YBX3	YBX4
bone trabecula formation	Gene Ontology	GO:0060346	1	8	0.0911648	0.2109	COL1A1	COL1A2
glycogen binding	Gene Ontology	GO:2001069	1	8	0.0911648	0.2109	PPP1R3B	PPP1R4B
monocyte activation	Gene Ontology	GO:0042117	1	8	0.0911648	0.2109	HYAL2	HYAL3
adenyl-nucleotide exchange factor activity	Gene Ontology	GO:0000774	1	8	0.0911648	0.2109	HSPH1	HSPH2
TPR domain binding	Gene Ontology	GO:0030911	1	8	0.0911648	0.2109	HSP90AA1	HSP90AA2
astrocyte differentiation	Gene Ontology	GO:0048708	1	8	0.0911648	0.2109	SOX6	SOX7
vascular wound healing	Gene Ontology	GO:0061042	1	8	0.0911648	0.2109	CD34	CD35
positive regulation of transforming growth factor beta production	Gene Ontology	GO:0071636	1	8	0.0911648	0.2109	CD34	CD35
negative regulation of amyloid-beta clearance	Gene Ontology	GO:1900222	1	8	0.0911648	0.2109	IFNG	IFNG
mitochondrion localization	Gene Ontology	GO:0051646	1	8	0.0911648	0.2109	PLIN5	PLIN6
peptidyl-serine autophosphorylation	Gene Ontology	GO:0036289	1	8	0.0911648	0.2109	PINK1	PINK2
iron ion transmembrane transport	Gene Ontology	GO:0034755	1	8	0.0911648	0.2109	SLC40A1	SLC40A2
plasma membrane phospholipid scrambling	Gene Ontology	GO:0017121	1	8	0.0911648	0.2109	SLC4A1	SLC4A2
cellular response to oxygen-glucose deprivation	Gene Ontology	GO:0090650	1	8	0.0911648	0.2109	NAMPT	NAMPT
5'-flap endonuclease activity	Gene Ontology	GO:0017108	1	8	0.0911648	0.2109	FSCN1	FSCN2
sterol esterase activity	Gene Ontology	GO:0004771	1	8	0.0911648	0.2109	CEL	CEL
blood vessel maturation	Gene Ontology	GO:0001955	1	8	0.0911648	0.2109	ACVRL1	ACVRL2
negative regulation of membrane protein ectodomain proteolysis	Gene Ontology	GO:0051045	1	8	0.0911648	0.2109	TIMP3	TIMP4
protein serine/threonine kinase inhibitor activity	Gene Ontology	GO:0030291	1	8	0.0911648	0.2109	SPRY2	SPRY3
cytoplasmic sequestering of NF-kappaB	Gene Ontology	GO:0007253	1	8	0.0911648	0.2109	NFKBIA	NFKBIA
positive regulation of inositol phosphate biosynthetic process	Gene Ontology	GO:0060732	1	8	0.0911648	0.2109	NTSR1	NTSR2
anterograde axonal protein transport	Gene Ontology	GO:0099641	1	8	0.0911648	0.2109	HSPB1	HSPB2
lamellar body	Gene Ontology	GO:0042599	1	8	0.0911648	0.2109	CKAP4	CKAP5
malate metabolic process	Gene Ontology	GO:0006108	1	8	0.0911648	0.2109	ME3	ME4
negative regulation of T cell apoptotic process	Gene Ontology	GO:0070233	1	8	0.0911648	0.2109	CCL5	CCL6
chemokine receptor binding	Gene Ontology	GO:0042379	1	8	0.0911648	0.2109	CCL5	CCL6
endochondral bone growth	Gene Ontology	GO:0003416	1	8	0.0911648	0.2109	BNC2	BNC3
necroptotic signaling pathway	Gene Ontology	GO:0097527	1	8	0.0911648	0.2109	FASLG	FASLG
positive regulation of cation channel activity	Gene Ontology	GO:2001259	1	8	0.0911648	0.2109	NTSR1	NTSR2
deoxycytidine deaminase activity	Gene Ontology	GO:0047844	1	8	0.0911648	0.2109	APOBEC3B	APOBEC4B
central nervous system neuron axonogenesis	Gene Ontology	GO:0021955	1	8	0.0911648	0.2109	HSP90AA1	HSP90AA2
regulation of axon guidance	Gene Ontology	GO:1902667	1	8	0.0911648	0.2109	ZSWIM4	ZSWIM5
cAMP-dependent protein kinase inhibitor activity	Gene Ontology	GO:0004862	1	8	0.0911648	0.2109	PRKAR2B	PRKAR3B
regulation of steroid biosynthetic process	Gene Ontology	GO:0050810	1	8	0.0911648	0.2109	IGFBP7	IGFBP8
germinal center formation	Gene Ontology	GO:0002467	1	8	0.0911648	0.2109	BCL3	BCL4
protein localization to cell junction	Gene Ontology	GO:1902414	1	8	0.0911648	0.2109	HEG1	HEG2
zona pellucida receptor complex	Gene Ontology	GO:0002199	1	8	0.0911648	0.2109	HSPA1L	HSPA2L
negative regulation of norepinephrine secretion	Gene Ontology	GO:0010700	1	8	0.0911648	0.2109	P2RY1	P2RY2
macropinosome	Gene Ontology	GO:0044354	1	8	0.0911648	0.2109	MMP14	MMP15
cellular response to UV-B	Gene Ontology	GO:0071493	1	8	0.0911648	0.2109	HYAL2	HYAL3
estrogen 16-alpha-hydroxylase activity	Gene Ontology	GO:0101020	1	8	0.0911648	0.2109	CYP1B1	CYP1B2
regulation of membrane depolarization	Gene Ontology	GO:0003254	1	8	0.0911648	0.2109	NTSR1	NTSR2
chronic inflammatory response	Gene Ontology	GO:0002544	1	8	0.0911648	0.2109	THBS1	THBS2
regulation of endothelial cell proliferation	Gene Ontology	GO:0001936	1	8	0.0911648	0.2109	ACVRL1	ACVRL2
dorsal aorta morphogenesis	Gene Ontology	GO:0035912	1	8	0.0911648	0.2109	ACVRL1	ACVRL2
urea transmembrane transport	Gene Ontology	GO:0071918	1	8	0.0911648	0.2109	AQP9	AQP10
L-glutamine transmembrane transporter activity	Gene Ontology	GO:0015186	1	8	0.0911648	0.2109	SLC38A5	SLC38A6
nucleotide-binding oligomerization domain containing 2 signaling pathway	Gene Ontology	GO:0070431	1	8	0.0911648	0.2109	NFKBIA	NFKBIA
metanephric mesenchyme development	Gene Ontology	GO:0072075	1	8	0.0911648	0.2109	PDGFRB	PDGFRB
mitochondrion distribution	Gene Ontology	GO:0048311	1	8	0.0911648	0.2109	SLC4A4	SLC4A5
regulation of adaptive immune response	Gene Ontology	GO:0002819	1	8	0.0911648	0.2109	TNFSF4	TNFSF5
establishment of T cell polarity	Gene Ontology	GO:0001768	1	8	0.0911648	0.2109	CRTAM	CRTAM
artery development	Gene Ontology	GO:0060840	1	8	0.0911648	0.2109	ACVRL1	ACVRL2
positive regulation of execution phase of apoptosis	Gene Ontology	GO:1900119	1	8	0.0911648	0.2109	CEL	CEL
Insulin receptor signalling cascade	Reactome	R-HSA-74751	2	46	0.0914565	0.2109	GAB2|FLT3	GAB2|FLT4
Phospholipid levels (plasma)	NHGRI GWAS Catalog		2	46	0.0914565	0.2109	MYRF|TNXB	MYRF|TNXB
phosphatidylinositol-3-phosphate binding	Gene Ontology	GO:0032266	2	46	0.0914565	0.2109	SH3PXD2B|NCF4	SH3PXD2B|NCF5
interleukin-12-mediated signaling pathway	Gene Ontology	GO:0035722	2	46	0.0914565	0.2109	IFNG|CA1	IFNG|CA2
cytokine receptor activity	Gene Ontology	GO:0004896	2	46	0.0914565	0.2109	FLT3|CSF3R	FLT3|CSF4R
regulation of mitotic cell cycle	Gene Ontology	GO:0007346	2	46	0.0914565	0.2109	PIM2|PIM3	PIM2|PIM4
Processing of DNA double-strand break ends	Reactome	R-HSA-5693607	3	98	0.0918119	0.211591	HIST1H2BH|RMI1|HIST1H2BJ	HIST1H2BH|RMI1|HIST1H3BJ
Intracellular signaling by second messengers	Reactome	R-HSA-9006925	6	288	0.0931115	0.214456	PDGFRB|NR4A1|MOV10|EGR1|NEDD4|PRKAR2B	PDGFRB|NR4A1|MOV10|EGR1|NEDD4|PRKAR3B
microtubule cytoskeleton	Gene Ontology	GO:0015630	4	158	0.0934616	0.215001	GTSE1|SPRY2|TUBA8|EHD2	GTSE1|SPRY2|TUBA8|EHD3
cellular response to lipopolysaccharide	Gene Ontology	GO:0071222	4	158	0.0934616	0.215001	PF4V1|PPBP|ASS1|TNFSF4	PF4V1|PPBP|ASS1|TNFSF5
Choline metabolism in cancer	KEGG PATHWAY	hsa05231	3	99	0.0938905	0.215336	SLC22A4|PDGFRB|PDGFC	SLC22A5|PDGFRB|PDGFC
Potassium Channels	Reactome	R-HSA-1296071	3	99	0.0938905	0.215336	KCNJ2|KCNMA1|KCNJ15	KCNJ2|KCNMA1|KCNJ16
secretory granule membrane	Gene Ontology	GO:0030667	3	99	0.0938905	0.215336	FPR1|ANPEP|FCGR2A	FPR1|ANPEP|FCGR3A
regulation of membrane potential	Gene Ontology	GO:0042391	3	99	0.0938905	0.215336	SLC4A4|NEDD4|KCNMA1	SLC4A4|NEDD4|KCNMA2
melanosome	Gene Ontology	GO:0042470	3	99	0.0938905	0.215336	MMP14|HSP90AA1|STX3	MMP14|HSP90AA1|STX4
Interleukin-12 signaling	Reactome	R-HSA-9020591	2	47	0.0947073	0.216555	IFNG|CA1	IFNG|CA2
Interleukin-3, Interleukin-5 and GM-CSF signaling	Reactome	R-HSA-512988	2	47	0.0947073	0.216555	CSF2RB|GAB2	CSF2RB|GAB3
Alzheimer's disease	NHGRI GWAS Catalog		2	47	0.0947073	0.216555	PPP1R3B|BCL3	PPP1R3B|BCL4
positive regulation of cell division	Gene Ontology	GO:0051781	2	47	0.0947073	0.216555	PPBP|PDGFC	PPBP|PDGFC
bone development	Gene Ontology	GO:0060348	2	47	0.0947073	0.216555	SH3PXD2B|PDGFC	SH3PXD3B|PDGFC
Amyotrophic lateral sclerosis (sporadic)	NHGRI GWAS Catalog		4	159	0.0950597	0.216959	GLRX5|TSPAN9|ERG|ZNF28	GLRX5|TSPAN9|ERG|ZNF29
NF-kappa B signaling pathway	KEGG PATHWAY	hsa04064	3	100	0.0959884	0.216959	LTA|NFKBIA|CCL4	LTA|NFKBIA|CCL5
Visual phototransduction	Reactome	R-HSA-2187338	3	100	0.0959884	0.216959	SDC4|SDC2|RBP4	SDC4|SDC2|RBP5
TNFR2 non-canonical NF-kB pathway	Reactome	R-HSA-5668541	3	100	0.0959884	0.216959	LTA|FASLG|TNFSF4	LTA|FASLG|TNFSF5
G1/S transition of mitotic cell cycle	Gene Ontology	GO:0000082	3	100	0.0959884	0.216959	POLA2|PIM2|CDC6	POLA2|PIM2|CDC7
transcription initiation from RNA polymerase II promoter	Gene Ontology	GO:0006367	4	160	0.0966707	0.216959	TAF13|NR4A1|MED25|E2F2	TAF13|NR4A1|MED25|E2F3
ubiquitin-dependent protein catabolic process	Gene Ontology	GO:0006511	6	292	0.0977115	0.216959	UBE2C|NEDD4|AURKB|PINK1|KCTD21|RNF19B	UBE2C|NEDD4|AURKB|PINK1|KCTD21|RNF20B
Human cytomegalovirus infection	KEGG PATHWAY	hsa05163	5	225	0.0979773	0.216959	NFKBIA|FASLG|E2F2|CCL4|CCL5	NFKBIA|FASLG|E2F2|CCL4|CCL6
Signaling by EGFR	Reactome	R-HSA-177929	2	48	0.097991	0.216959	SPRY2|SPRY1	SPRY2|SPRY2
Signaling by NOTCH3	Reactome	R-HSA-9012852	2	48	0.097991	0.216959	PTCRA|DLGAP5	PTCRA|DLGAP6
response to hydrogen peroxide	Gene Ontology	GO:0042542	2	48	0.097991	0.216959	HBA1|COL1A1	HBA1|COL1A2
Golgi lumen	Gene Ontology	GO:0005796	3	101	0.0981052	0.216959	MMP14|SDC2|SDC4	MMP14|SDC2|SDC5
proteolysis	Gene Ontology	GO:0006508	8	434	0.098888	0.216959	MMP14|KEL|CTSL|LGMN|CEL|CTRB2|ANPEP|PRSS23	MMP14|KEL|CTSL|LGMN|CEL|CTRB2|ANPEP|PRSS24
transcription regulator complex	Gene Ontology	GO:0005667	5	226	0.09933	0.216959	TLE3|NR4A1|MED25|MEIS1|PBX2P1	TLE3|NR4A1|MED25|MEIS1|PBX2P2
Necroptosis	KEGG PATHWAY	hsa04217	4	162	0.0999308	0.216959	IFNG|HSP90AA1|FASLG|HIST1H2AC	IFNG|HSP90AA1|FASLG|HIST1H3AC
Jak-STAT signaling pathway	KEGG PATHWAY	hsa04630	4	162	0.0999308	0.216959	CSF2RB|IFNG|CSF3R|PDGFRB	CSF2RB|IFNG|CSF4R|PDGFRB
Body mass index	NHGRI GWAS Catalog		3	102	0.100241	0.216959	ZNF608|ROPN1L|APOBR	ZNF608|ROPN2L|APOBR
heme biosynthesis	BioCyc	PWY-5920	1	9	0.100768	0.216959	ALAS2	ALAS3
AKT phosphorylates targets in the nucleus	Reactome	R-HSA-198693	1	9	0.100768	0.216959	NR4A1	NR4A2
Diseases associated with surfactant metabolism	Reactome	R-HSA-5687613	1	9	0.100768	0.216959	CSF2RB	CSF3RB
Nef mediated downregulation of MHC class I complex cell surface expression	Reactome	R-HSA-164940	1	9	0.100768	0.216959	AP1S2	AP1S3
Synthesis of (16-20)-hydroxyeicosatetraenoic acids (HETE)	Reactome	R-HSA-2142816	1	9	0.100768	0.216959	CYP1B1	CYP1B2
Regulation of PTEN mRNA translation	Reactome	R-HSA-8943723	1	9	0.100768	0.216959	MOV10	MOV11
CHL1 interactions	Reactome	R-HSA-447041	1	9	0.100768	0.216959	ITGA10	ITGA11
Prostanoid ligand receptors	Reactome	R-HSA-391908	1	9	0.100768	0.216959	PTGDR	PTGDR
Ca2+ activated K+ channels	Reactome	R-HSA-1296052	1	9	0.100768	0.216959	KCNMA1	KCNMA2
Regulation of PTEN localization	Reactome	R-HSA-8948747	1	9	0.100768	0.216959	NEDD4	NEDD5
Tourette syndrome	NHGRI GWAS Catalog		1	9	0.100768	0.216959	TCP11L2	TCP11L3
Bladder cancer (smoking interaction)	NHGRI GWAS Catalog		1	9	0.100768	0.216959	PRKAR2B	PRKAR3B
Molar-incisor hypomineralization	NHGRI GWAS Catalog		1	9	0.100768	0.216959	RMI1	RMI2
Glioma	NHGRI GWAS Catalog		1	9	0.100768	0.216959	PHLDB1	PHLDB2
Mortality in heart failure	NHGRI GWAS Catalog		1	9	0.100768	0.216959	KCNMA1	KCNMA2
Complex cortical dysplasia with other brain malformations	KEGG DISEASE	H01881	1	9	0.100768	0.216959	TUBA8	TUBA9
Osteopetrosis	KEGG DISEASE	H00436	1	9	0.100768	0.216959	CA2	CA3
Crohn disease	KEGG DISEASE	H00286	1	9	0.100768	0.216959	SLC22A4	SLC22A5
Acute myeloid leukemia	KEGG DISEASE	H00003	1	9	0.100768	0.216959	FLT3	FLT4
Parkinsonian syndrome	KEGG DISEASE	H01600	1	9	0.100768	0.216959	PINK1	PINK2
Distal myopathy	KEGG DISEASE	H00594	1	9	0.100768	0.216959	DYSF	DYSF
Familial thoracic aortic aneurysm and dissection	KEGG DISEASE	H00801	1	9	0.100768	0.216959	MYLK	MYLK
ciliary neurotrophic factor receptor binding	Gene Ontology	GO:0005127	1	9	0.100768	0.216959	CLC	CLC
L-alanine transmembrane transporter activity	Gene Ontology	GO:0015180	1	9	0.100768	0.216959	SLC36A1	SLC36A2
glycolipid biosynthetic process	Gene Ontology	GO:0009247	1	9	0.100768	0.216959	GBGT1	GBGT2
response to lithium ion	Gene Ontology	GO:0010226	1	9	0.100768	0.216959	IGFBP2	IGFBP3
body fluid secretion	Gene Ontology	GO:0007589	1	9	0.100768	0.216959	SLC22A4	SLC22A5
negative regulation of epithelial cell differentiation	Gene Ontology	GO:0030857	1	9	0.100768	0.216959	IFNG	IFNG
cytokine secretion	Gene Ontology	GO:0050663	1	9	0.100768	0.216959	DYSF	DYSF
glial cell-derived neurotrophic factor receptor signaling pathway	Gene Ontology	GO:0035860	1	9	0.100768	0.216959	GFRA2	GFRA3
progesterone receptor signaling pathway	Gene Ontology	GO:0050847	1	9	0.100768	0.216959	NEDD4	NEDD5
-	Gene Ontology	GO:0010870	1	9	0.100768	0.216959	IFNG	IFNG
small molecule metabolic process	Gene Ontology	GO:0044281	1	9	0.100768	0.216959	GLRX5	GLRX6
negative regulation of mitochondrial outer membrane permeabilization involved in apoptotic signaling pathway	Gene Ontology	GO:1901029	1	9	0.100768	0.216959	HSPA1A	HSPA2A
membrane repolarization during action potential	Gene Ontology	GO:0086011	1	9	0.100768	0.216959	KCNJ2	KCNJ3
protoporphyrinogen IX biosynthetic process	Gene Ontology	GO:0006782	1	9	0.100768	0.216959	ALAS2	ALAS3
negative regulation of lipid storage	Gene Ontology	GO:0010888	1	9	0.100768	0.216959	NFKBIA	NFKBIA
phosphatidylinositol transfer activity	Gene Ontology	GO:0008526	1	9	0.100768	0.216959	PLTP	PLTP
endocardial cushion development	Gene Ontology	GO:0003197	1	9	0.100768	0.216959	NEDD4	NEDD5
response to pH	Gene Ontology	GO:0009268	1	9	0.100768	0.216959	CA2	CA3
hemostasis	Gene Ontology	GO:0007599	1	9	0.100768	0.216959	VWF	VWF
positive regulation of T-helper 1 type immune response	Gene Ontology	GO:0002827	1	9	0.100768	0.216959	CCR2	CCR3
glial cell migration	Gene Ontology	GO:0008347	1	9	0.100768	0.216959	P2RY1	P2RY2
regulation of resting membrane potential	Gene Ontology	GO:0060075	1	9	0.100768	0.216959	KCNJ2	KCNJ3
dendritic growth cone	Gene Ontology	GO:0044294	1	9	0.100768	0.216959	HSP90AA1	HSP90AA2
regulation of cAMP-mediated signaling	Gene Ontology	GO:0043949	1	9	0.100768	0.216959	PRKAR2B	PRKAR3B
marginal zone B cell differentiation	Gene Ontology	GO:0002315	1	9	0.100768	0.216959	BCL3	BCL4
negative regulation of retrograde protein transport, ER to cytosol	Gene Ontology	GO:1904153	1	9	0.100768	0.216959	YOD1	YOD2
viral budding	Gene Ontology	GO:0046755	1	9	0.100768	0.216959	NEDD4	NEDD5
astral microtubule organization	Gene Ontology	GO:0030953	1	9	0.100768	0.216959	LIMK2	LIMK3
cardiac muscle cell development	Gene Ontology	GO:0055013	1	9	0.100768	0.216959	ALPK3	ALPK4
cornea development in camera-type eye	Gene Ontology	GO:0061303	1	9	0.100768	0.216959	LIMK2	LIMK3
parturition	Gene Ontology	GO:0007567	1	9	0.100768	0.216959	MAFF	MAFF
T-tubule organization	Gene Ontology	GO:0033292	1	9	0.100768	0.216959	DYSF	DYSF
regulation of calcium ion import	Gene Ontology	GO:0090279	1	9	0.100768	0.216959	DYSF	DYSF
membrane repolarization during cardiac muscle cell action potential	Gene Ontology	GO:0086013	1	9	0.100768	0.216959	KCNJ2	KCNJ3
transmembrane receptor protein serine/threonine kinase signaling pathway	Gene Ontology	GO:0007178	1	9	0.100768	0.216959	LTBP1	LTBP2
G protein-coupled adenosine receptor signaling pathway	Gene Ontology	GO:0001973	1	9	0.100768	0.216959	P2RY1	P2RY2
regulation of chromosome segregation	Gene Ontology	GO:0051983	1	9	0.100768	0.216959	AURKB	AURKB
T-helper 1 type immune response	Gene Ontology	GO:0042088	1	9	0.100768	0.216959	BCL3	BCL4
positive regulation of myotube differentiation	Gene Ontology	GO:0010831	1	9	0.100768	0.216959	MMP14	MMP15
icosanoid metabolic process	Gene Ontology	GO:0006690	1	9	0.100768	0.216959	CYP4F3	CYP4F4
amelogenesis	Gene Ontology	GO:0097186	1	9	0.100768	0.216959	CSF3R	CSF4R
oxidoreductase activity, acting on paired donors, with incorporation or reduction of molecular oxygen	Gene Ontology	GO:0016705	1	9	0.100768	0.216959	CYP2D7	CYP2D8
positive regulation of sequestering of triglyceride	Gene Ontology	GO:0010890	1	9	0.100768	0.216959	PLIN5	PLIN6
branching involved in labyrinthine layer morphogenesis	Gene Ontology	GO:0060670	1	9	0.100768	0.216959	ADM	ADM
chondroitin sulfate proteoglycan biosynthetic process	Gene Ontology	GO:0050650	1	9	0.100768	0.216959	PXYLP1	PXYLP2
spanning component of membrane	Gene Ontology	GO:0089717	1	9	0.100768	0.216959	NLGN3	NLGN4
response to fluid shear stress	Gene Ontology	GO:0034405	1	9	0.100768	0.216959	PDGFRB	PDGFRB
craniofacial suture morphogenesis	Gene Ontology	GO:0097094	1	9	0.100768	0.216959	MMP14	MMP15
arginine binding	Gene Ontology	GO:0034618	1	9	0.100768	0.216959	CASTOR2	CASTOR3
cytoplasmic sequestering of transcription factor	Gene Ontology	GO:0042994	1	9	0.100768	0.216959	NFKBIA	NFKBIA
stem cell proliferation	Gene Ontology	GO:0072089	1	9	0.100768	0.216959	CD34	CD35
sexual reproduction	Gene Ontology	GO:0019953	1	9	0.100768	0.216959	SELENOP	SELENOP
negative regulation of toll-like receptor 4 signaling pathway	Gene Ontology	GO:0034144	1	9	0.100768	0.216959	LILRA2	LILRA3
ketone body biosynthetic process	Gene Ontology	GO:0046951	1	9	0.100768	0.216959	ACSS3	ACSS4
positive regulation of peroxisome proliferator activated receptor signaling pathway	Gene Ontology	GO:0035360	1	9	0.100768	0.216959	ALOX15B	ALOX16B
STAT family protein binding	Gene Ontology	GO:0097677	1	9	0.100768	0.216959	HIST1H2BH	HIST1H3BH
diaphragm development	Gene Ontology	GO:0060539	1	9	0.100768	0.216959	ASS1	ASS2
negative regulation of protein dephosphorylation	Gene Ontology	GO:0035308	1	9	0.100768	0.216959	PPP1R15A	PPP1R16A
cranial skeletal system development	Gene Ontology	GO:1904888	1	9	0.100768	0.216959	SH3PXD2B	SH3PXD3B
regulation of DNA damage checkpoint	Gene Ontology	GO:2000001	1	9	0.100768	0.216959	WDR76	WDR77
negative regulation of sodium ion transmembrane transporter activity	Gene Ontology	GO:2000650	1	9	0.100768	0.216959	NEDD4	NEDD5
guanylate kinase activity	Gene Ontology	GO:0004385	1	9	0.100768	0.216959	GUK1	GUK2
negative regulation of cAMP-dependent protein kinase activity	Gene Ontology	GO:2000480	1	9	0.100768	0.216959	PRKAR2B	PRKAR3B
N-terminal protein amino acid acetylation	Gene Ontology	GO:0006474	1	9	0.100768	0.216959	NAA35	NAA36
Chondroitin sulfate/dermatan sulfate metabolism	Reactome	R-HSA-1793185	2	49	0.101306	0.217625	SDC2|SDC4	SDC2|SDC5
endoplasmic reticulum unfolded protein response	Gene Ontology	GO:0030968	2	49	0.101306	0.217625	RNF175|YOD1	RNF175|YOD2
negative regulation of tumor necrosis factor production	Gene Ontology	GO:0032720	2	49	0.101306	0.217625	CD34|GPNMB	CD35|GPNMB
intermediate filament cytoskeleton	Gene Ontology	GO:0045111	2	49	0.101306	0.217625	MMP14|KRT8	MMP14|KRT9
Hepatitis B	KEGG PATHWAY	hsa05161	4	163	0.10158	0.21809	EGR3|NFKBIA|FASLG|E2F2	EGR3|NFKBIA|FASLG|E2F3
protein homodimerization activity	Gene Ontology	GO:0042803	11	660	0.101946	0.218752	CEL|CDA|PGRMC1|SDS|HSPB1|DGAT2|CCL5|PADI2|SLC4A1|HSP90AA1|PDGFC	CEL|CDA|PGRMC1|SDS|HSPB1|DGAT2|CCL5|PADI2|SLC4A1|HSP90AA2|PDGFC
Transcriptional regulation by small RNAs	Reactome	R-HSA-5578749	3	103	0.102395	0.219419	HIST1H2BH|HIST1H2AC|HIST1H2BJ	HIST1H2BH|HIST1H2AC|HIST1H3BJ
Deubiquitination	Reactome	R-HSA-5688426	6	296	0.10243	0.219419	HIST1H2BH|NFKBIA|YOD1|HIST1H2BJ|RNF123|HIST1H2AC	HIST1H2BH|NFKBIA|YOD1|HIST1H2BJ|RNF123|HIST1H3AC
transmembrane transport	Gene Ontology	GO:0055085	6	296	0.10243	0.219419	LST1|MFSD1|SLC4A4|SLCO4C1|SLC25A24|PANX2	LST1|MFSD1|SLC4A4|SLCO4C1|SLC25A24|PANX3
Metabolism of amino acids and derivatives	Reactome	R-HSA-71291	7	367	0.103528	0.221645	PMP22|HAL|SDS|SLC6A8|GATM|HGD|ASS1	PMP22|HAL|SDS|SLC6A8|GATM|HGD|ASS2
Positive epigenetic regulation of rRNA expression	Reactome	R-HSA-5250913	3	104	0.104568	0.222295	HIST1H2BH|HIST1H2AC|HIST1H2BJ	HIST1H2BH|HIST1H2AC|HIST1H3BJ
motile cilium	Gene Ontology	GO:0031514	3	104	0.104568	0.222295	DNAH17|CFAP20|ROPN1L	DNAH17|CFAP20|ROPN2L
chaperone binding	Gene Ontology	GO:0051087	3	104	0.104568	0.222295	VWF|HSPE1|DNAJB4	VWF|HSPE1|DNAJB5
protein N-terminus binding	Gene Ontology	GO:0047485	3	104	0.104568	0.222295	HSPA1A|VWF|NTSR1	HSPA1A|VWF|NTSR2
Toll receptor signaling pathway	PANTHER	P00054	2	50	0.104652	0.222295	TLR10|NFKBIA	TLR11|NFKBIA
Alzheimer's disease (late onset)	NHGRI GWAS Catalog		2	50	0.104652	0.222295	GAB2|BCL3	GAB2|BCL4
cognition	Gene Ontology	GO:0050890	2	50	0.104652	0.222295	FAM107A|SHROOM4	FAM107A|SHROOM5
negative regulation of neuron death	Gene Ontology	GO:1901215	2	50	0.104652	0.222295	CD34|GPNMB	CD35|GPNMB
basal plasma membrane	Gene Ontology	GO:0009925	2	50	0.104652	0.222295	CD34|SHROOM4	CD34|SHROOM5
SNARE complex	Gene Ontology	GO:0031201	2	50	0.104652	0.222295	STX11|STX3	STX11|STX4
positive regulation of protein serine/threonine kinase activity	Gene Ontology	GO:0071902	2	50	0.104652	0.222295	IFNG|SPRY2	IFNG|SPRY3
negative regulation of autophagy	Gene Ontology	GO:0010507	2	50	0.104652	0.222295	NAT1|NAMPT	NAT2|NAMPT
brain development	Gene Ontology	GO:0007420	5	231	0.106234	0.222295	EOMES|SELENOP|PBX2P1|MEIS1|SHROOM4	EOMES|SELENOP|PBX2P1|MEIS1|SHROOM5
NoRC negatively regulates rRNA expression	Reactome	R-HSA-427413	3	105	0.106759	0.222295	HIST1H2BH|HIST1H2AC|HIST1H2BJ	HIST1H2BH|HIST1H2AC|HIST1H3BJ
Class I MHC mediated antigen processing & presentation	Reactome	R-HSA-983169	7	370	0.106765	0.222295	KBTBD6|CTSL|NCF4|RNF123|UBE2C|NEDD4|RNF19B	KBTBD6|CTSL|NCF4|RNF123|UBE2C|NEDD4|RNF20B
TCF dependent signaling in response to WNT	Reactome	R-HSA-201681	5	232	0.107642	0.222295	TLE3|SOX6|HIST1H2BH|HIST1H2AC|HIST1H2BJ	TLE3|SOX6|HIST1H2BH|HIST1H2AC|HIST1H3BJ
Dopamine receptor mediated signaling pathway	PANTHER	P05912	2	51	0.108028	0.222295	STX3|PRKAR2B	STX3|PRKAR3B
Congenital malformations of eye	KEGG DISEASE		2	51	0.108028	0.222295	CYP1B1|RBP4	CYP1B1|RBP5
negative regulation of phosphoprotein phosphatase activity	Gene Ontology	GO:0032515	2	51	0.108028	0.222295	PPP1R15A|PPP1R10	PPP1R15A|PPP1R11
cellular response to UV	Gene Ontology	GO:0034644	2	51	0.108028	0.222295	NEDD4|AURKB	NEDD5|AURKB
cell periphery	Gene Ontology	GO:0071944	2	51	0.108028	0.222295	ATP1B2|MINDY1	ATP1B2|MINDY2
cGMP-PKG signaling pathway	KEGG PATHWAY	hsa04022	4	167	0.1083	0.222295	ATP1B2|MYLK|PDE5A|KCNMA1	ATP1B2|MYLK|PDE5A|KCNMA2
Influenza A	KEGG PATHWAY	hsa05164	4	167	0.1083	0.222295	IFNG|NFKBIA|FASLG|CCL5	IFNG|NFKBIA|FASLG|CCL6
Parathyroid hormone synthesis, secretion and action	KEGG PATHWAY	hsa04928	3	106	0.108967	0.222295	MMP14|MMP25|EGR1	MMP14|MMP25|EGR2
Signaling by VEGF	Reactome	R-HSA-194138	3	106	0.108967	0.222295	HSP90AA1|HSPB1|NCF4	HSP90AA1|HSPB1|NCF5
@@Urea cycle	Reactome	R-HSA-70635	1	10	0.11027	0.222295	ASS1	ASS2
oxidative ethanol degradation III	BioCyc	PWY66-161	1	10	0.11027	0.222295	ACSS3	ACSS4
ethanol degradation IV	BioCyc	PWY66-162	1	10	0.11027	0.222295	ACSS3	ACSS4
Sulfur metabolism	KEGG PATHWAY	hsa00920	1	10	0.11027	0.222295	SELENBP1	SELENBP2
Pyrimidine Metabolism	PANTHER	P02771	1	10	0.11027	0.222295	CDA	CDA
Caspase activation via Dependence Receptors in the absence of ligand	Reactome	R-HSA-418889	1	10	0.11027	0.222295	DAPK2	DAPK3
Regulation by c-FLIP	Reactome	R-HSA-3371378	1	10	0.11027	0.222295	FASLG	FASLG
RUNX1 and FOXP3 control the development of regulatory T lymphocytes (Tregs)	Reactome	R-HSA-8877330	1	10	0.11027	0.222295	IFNG	IFNG
Abacavir transport and metabolism	Reactome	R-HSA-2161522	1	10	0.11027	0.222295	GUK1	GUK2
Ketone body metabolism	Reactome	R-HSA-74182	1	10	0.11027	0.222295	ACSS3	ACSS4
FCGR activation	Reactome	R-HSA-2029481	1	10	0.11027	0.222295	FCGR2A	FCGR3A
Dimerization of procaspase-8	Reactome	R-HSA-69416	1	10	0.11027	0.222295	FASLG	FASLG
Organic cation transport	Reactome	R-HSA-549127	1	10	0.11027	0.222295	SLC22A4	SLC22A5
CASP8 activity is inhibited	Reactome	R-HSA-5218900	1	10	0.11027	0.222295	FASLG	FASLG
Calcitonin-like ligand receptors	Reactome	R-HSA-419812	1	10	0.11027	0.222295	ADM	ADM
Tuberculosis, susceptibility to	OMIM	607948	1	10	0.11027	0.222295	IFNG	IFNG
Amyotrophic lateral sclerosis (age of onset)	NHGRI GWAS Catalog		1	10	0.11027	0.222295	PTPRF	PTPRF
Folate pathway vitamin levels	NHGRI GWAS Catalog		1	10	0.11027	0.222295	ALPL	ALPL
Resting heart rate	NHGRI GWAS Catalog		1	10	0.11027	0.222295	CD34	CD35
Adverse response to lamotrigine and phenytoin	NHGRI GWAS Catalog		1	10	0.11027	0.222295	PRKAR2B	PRKAR3B
Metabolite levels (HVA)	NHGRI GWAS Catalog		1	10	0.11027	0.222295	ERG	ERG
Age-related nuclear cataracts	NHGRI GWAS Catalog		1	10	0.11027	0.222295	SLC4A4	SLC4A5
Coagulation factor levels	NHGRI GWAS Catalog		1	10	0.11027	0.222295	VWF	VWF
Other musculoskeletal diseases	KEGG DISEASE		1	10	0.11027	0.222295	MMP14	MMP15
Prostate cancer	KEGG DISEASE	H00024	1	10	0.11027	0.222295	ERG	ERG
negative regulation of heterotypic cell-cell adhesion	Gene Ontology	GO:0034115	1	10	0.11027	0.222295	IL1RN	IL2RN
type B pancreatic cell proliferation	Gene Ontology	GO:0044342	1	10	0.11027	0.222295	IGFBP4	IGFBP5
midgut development	Gene Ontology	GO:0007494	1	10	0.11027	0.222295	ASS1	ASS2
intestinal cholesterol absorption	Gene Ontology	GO:0030299	1	10	0.11027	0.222295	CEL	CEL
dendritic spine maintenance	Gene Ontology	GO:0097062	1	10	0.11027	0.222295	CTTN	CTTN
GMP metabolic process	Gene Ontology	GO:0046037	1	10	0.11027	0.222295	GUK1	GUK2
membrane repolarization	Gene Ontology	GO:0086009	1	10	0.11027	0.222295	ATP1B2	ATP1B3
negative regulation of inclusion body assembly	Gene Ontology	GO:0090084	1	10	0.11027	0.222295	HSPA1A	HSPA2A
post-transcriptional gene silencing by RNA	Gene Ontology	GO:0035194	1	10	0.11027	0.222295	MOV10	MOV11
regulation of centriole replication	Gene Ontology	GO:0046599	1	10	0.11027	0.222295	CEP295NL	CEP296NL
regulation of myeloid cell differentiation	Gene Ontology	GO:0045637	1	10	0.11027	0.222295	CSF3R	CSF4R
DNA replication checkpoint	Gene Ontology	GO:0000076	1	10	0.11027	0.222295	CDC6	CDC7
response to interferon-beta	Gene Ontology	GO:0035456	1	10	0.11027	0.222295	IFITM2	IFITM3
negative regulation of cell adhesion mediated by integrin	Gene Ontology	GO:0033629	1	10	0.11027	0.222295	CYP1B1	CYP1B2
DNA cytosine deamination	Gene Ontology	GO:0070383	1	10	0.11027	0.222295	APOBEC3B	APOBEC4B
positive regulation of T cell cytokine production	Gene Ontology	GO:0002726	1	10	0.11027	0.222295	TNFSF4	TNFSF5
chondrocyte proliferation	Gene Ontology	GO:0035988	1	10	0.11027	0.222295	MMP14	MMP15
invadopodium	Gene Ontology	GO:0071437	1	10	0.11027	0.222295	FSCN1	FSCN2
regulation of gastrulation	Gene Ontology	GO:0010470	1	10	0.11027	0.222295	PHLDB1	PHLDB2
attachment of spindle microtubules to kinetochore	Gene Ontology	GO:0008608	1	10	0.11027	0.222295	AURKB	AURKB
omega-hydroxylase P450 pathway	Gene Ontology	GO:0097267	1	10	0.11027	0.222295	CYP1B1	CYP1B2
positive regulation of telomere maintenance	Gene Ontology	GO:0032206	1	10	0.11027	0.222295	PPP1R10	PPP1R11
cAMP-dependent protein kinase complex	Gene Ontology	GO:0005952	1	10	0.11027	0.222295	PRKAR2B	PRKAR3B
negative regulation of vascular endothelial growth factor signaling pathway	Gene Ontology	GO:1900747	1	10	0.11027	0.222295	SPRY2	SPRY3
positive regulation of T cell differentiation in thymus	Gene Ontology	GO:0033089	1	10	0.11027	0.222295	EGR3	EGR4
3',5'-cyclic-GMP phosphodiesterase activity	Gene Ontology	GO:0047555	1	10	0.11027	0.222295	PDE5A	PDE6A
DNA dealkylation involved in DNA repair	Gene Ontology	GO:0006307	1	10	0.11027	0.222295	ASCC2	ASCC3
negative regulation of potassium ion transmembrane transport	Gene Ontology	GO:1901380	1	10	0.11027	0.222295	KEL	KEL
mitotic DNA replication checkpoint	Gene Ontology	GO:0033314	1	10	0.11027	0.222295	CDC6	CDC7
regulation of membrane repolarization	Gene Ontology	GO:0060306	1	10	0.11027	0.222295	KCNJ2	KCNJ3
organ induction	Gene Ontology	GO:0001759	1	10	0.11027	0.222295	SPRY1	SPRY2
protein K11-linked deubiquitination	Gene Ontology	GO:0035871	1	10	0.11027	0.222295	YOD1	YOD2
phosphatidylinositol bisphosphate binding	Gene Ontology	GO:1902936	1	10	0.11027	0.222295	CLVS1	CLVS2
negative regulation of fibrinolysis	Gene Ontology	GO:0051918	1	10	0.11027	0.222295	THBS1	THBS2
negative regulation of collagen biosynthetic process	Gene Ontology	GO:0032966	1	10	0.11027	0.222295	ERRFI1	ERRFI2
response to interferon-alpha	Gene Ontology	GO:0035455	1	10	0.11027	0.222295	IFITM2	IFITM3
fructose metabolic process	Gene Ontology	GO:0006000	1	10	0.11027	0.222295	PFKFB3	PFKFB4
prostate gland development	Gene Ontology	GO:0030850	1	10	0.11027	0.222295	ALOX15B	ALOX16B
phosphatidylinositol metabolic process	Gene Ontology	GO:0046488	1	10	0.11027	0.222295	PDGFRB	PDGFRB
organic cation transport	Gene Ontology	GO:0015695	1	10	0.11027	0.222295	SLC22A4	SLC22A5
substrate-dependent cell migration, cell extension	Gene Ontology	GO:0006930	1	10	0.11027	0.222295	CTTN	CTTN
positive regulation of protein metabolic process	Gene Ontology	GO:0051247	1	10	0.11027	0.222295	MTPN	MTPN
myosin II binding	Gene Ontology	GO:0045159	1	10	0.11027	0.222295	SHROOM4	SHROOM5
basement membrane assembly	Gene Ontology	GO:0070831	1	10	0.11027	0.222295	NTNG2	NTNG3
growth factor receptor binding	Gene Ontology	GO:0070851	1	10	0.11027	0.222295	PDGFC	PDGFC
positive regulation of mitochondrial depolarization	Gene Ontology	GO:0051901	1	10	0.11027	0.222295	ALOX12	ALOX13
integral component of mitochondrial membrane	Gene Ontology	GO:0032592	1	10	0.11027	0.222295	TMEM70	TMEM71
peptidyl-lysine monomethylation	Gene Ontology	GO:0018026	1	10	0.11027	0.222295	CSKMT	CSKMT
pyrimidine nucleoside salvage	Gene Ontology	GO:0043097	1	10	0.11027	0.222295	CDA	CDA
IgG binding	Gene Ontology	GO:0019864	1	10	0.11027	0.222295	FCGR2A	FCGR3A
positive regulation of MHC class II biosynthetic process	Gene Ontology	GO:0045348	1	10	0.11027	0.222295	IFNG	IFNG
butyrate-CoA ligase activity	Gene Ontology	GO:0047760	1	10	0.11027	0.222295	ACSS3	ACSS4
positive regulation of cysteine-type endopeptidase activity	Gene Ontology	GO:2001056	1	10	0.11027	0.222295	MEFV	MEFV
peptidase activator activity	Gene Ontology	GO:0016504	1	10	0.11027	0.222295	PINK1	PINK2
elastic fiber assembly	Gene Ontology	GO:0048251	1	10	0.11027	0.222295	TNXB	TNXB
positive regulation of fatty acid beta-oxidation	Gene Ontology	GO:0032000	1	10	0.11027	0.222295	PLIN5	PLIN6
response to UV-C	Gene Ontology	GO:0010225	1	10	0.11027	0.222295	BCL3	BCL4
microfibril	Gene Ontology	GO:0001527	1	10	0.11027	0.222295	LTBP1	LTBP2
beta-catenin-TCF complex	Gene Ontology	GO:1990907	1	10	0.11027	0.222295	TLE3	TLE4
dipeptidyl-peptidase activity	Gene Ontology	GO:0008239	1	10	0.11027	0.222295	CEL	CEL
Th17 cell differentiation	KEGG PATHWAY	hsa04659	3	107	0.111193	0.22392	IFNG|HSP90AA1|NFKBIA	IFNG|HSP90AA2|NFKBIA
ubiquitin ligase complex	Gene Ontology	GO:0000151	3	107	0.111193	0.22392	RNF19B|UBE2C|NEDD4	RNF19B|UBE2C|NEDD5
Aquaporin-mediated transport	Reactome	R-HSA-445717	2	52	0.111433	0.223927	PRKAR2B|AQP9	PRKAR2B|AQP10
sphingolipid biosynthetic process	Gene Ontology	GO:0030148	2	52	0.111433	0.223927	ELOVL7|SGMS2	ELOVL7|SGMS3
positive regulation of neuron apoptotic process	Gene Ontology	GO:0043525	2	52	0.111433	0.223927	MYBL2|FASLG	MYBL3|FASLG
positive regulation of stress fiber assembly	Gene Ontology	GO:0051496	2	52	0.111433	0.223927	SH3PXD2B|SDC4	SH3PXD2B|SDC5
Insulin resistance	KEGG PATHWAY	hsa04931	3	108	0.113437	0.227593	PTPRF|NFKBIA|PPP1R3B	PTPRF|NFKBIA|PPP1R4B
Negative epigenetic regulation of rRNA expression	Reactome	R-HSA-5250941	3	108	0.113437	0.227593	HIST1H2BH|HIST1H2AC|HIST1H2BJ	HIST1H2BH|HIST1H2AC|HIST1H3BJ
Interleukin-4 and Interleukin-13 signaling	Reactome	R-HSA-6785807	3	108	0.113437	0.227593	HSP90AA1|FASLG|FSCN1	HSP90AA1|FASLG|FSCN2
Mineral absorption	KEGG PATHWAY	hsa04978	2	53	0.114865	0.229851	ATP1B2|SLC40A1	ATP1B2|SLC40A2
sensory perception of pain	Gene Ontology	GO:0019233	2	53	0.114865	0.229851	CCR2|P2RY1	CCR2|P2RY2
cellular response to cAMP	Gene Ontology	GO:0071320	2	53	0.114865	0.229851	ASS1|AQP9	ASS1|AQP10
cortical actin cytoskeleton	Gene Ontology	GO:0030864	2	53	0.114865	0.229851	CTTN|SHROOM4	CTTN|SHROOM5
positive regulation of protein kinase activity	Gene Ontology	GO:0045860	2	53	0.114865	0.229851	MMD|SDC4	MMD|SDC5
negative regulation of transcription by RNA polymerase II	Gene Ontology	GO:0000122	13	832	0.115435	0.2299	E2F2|IFNG|MGAM|EGR1|MED25|EOMES|FASLG|YBX3|AURKB|NFIX|SOX6|ZNF608|MXD1	E2F2|IFNG|MGAM|EGR1|MED25|EOMES|FASLG|YBX3|AURKB|NFIX|SOX6|ZNF608|MXD2
HIF-1 signaling pathway	KEGG PATHWAY	hsa04066	3	109	0.115698	0.2299	IFNG|PFKFB3|ENO3	IFNG|PFKFB3|ENO4
RNA Polymerase I Promoter Clearance	Reactome	R-HSA-73854	3	109	0.115698	0.2299	HIST1H2BH|HIST1H2AC|HIST1H2BJ	HIST1H2BH|HIST1H2AC|HIST1H3BJ
presynapse	Gene Ontology	GO:0098793	3	109	0.115698	0.2299	LIN7A|CEL|NLGN3	LIN7A|CEL|NLGN4
integral component of endoplasmic reticulum membrane	Gene Ontology	GO:0030176	3	109	0.115698	0.2299	ELOVL7|DGAT2|SGMS2	ELOVL7|DGAT2|SGMS3
phospholipid binding	Gene Ontology	GO:0005543	3	109	0.115698	0.2299	CAVIN2|DAPP1|DYSF	CAVIN2|DAPP2|DYSF
Disorders of transmembrane transporters	Reactome	R-HSA-5619115	4	172	0.116974	0.2299	SLC4A4|SLC4A1|SLC40A1|LST1	SLC4A4|SLC4A1|SLC40A1|LST2
RNA Polymerase I Transcription	Reactome	R-HSA-73864	3	110	0.117975	0.2299	HIST1H2BH|HIST1H2AC|HIST1H2BJ	HIST1H2BH|HIST1H2AC|HIST1H3BJ
Mitotic Spindle Checkpoint	Reactome	R-HSA-69618	3	110	0.117975	0.2299	UBE2C|ITGB3BP|AURKB	UBE2C|ITGB4BP|AURKB
AUF1 (hnRNP D0) binds and destabilizes mRNA	Reactome	R-HSA-450408	2	54	0.118324	0.2299	HSPA1A|HSPB1	HSPA1A|HSPB2
positive regulation of cysteine-type endopeptidase activity involved in apoptotic process	Gene Ontology	GO:0043280	2	54	0.118324	0.2299	ALOX12|UACA	ALOX13|UACA
symporter activity	Gene Ontology	GO:0015293	2	54	0.118324	0.2299	SLC22A4|SLC4A4	SLC22A4|SLC4A5
pyridoxal phosphate binding	Gene Ontology	GO:0030170	2	54	0.118324	0.2299	ALAS2|SDS	ALAS3|SDS
transmembrane receptor protein tyrosine kinase activity	Gene Ontology	GO:0004714	2	54	0.118324	0.2299	PDGFRB|FLT3	PDGFRB|FLT4
@@Heme biosynthesis	Reactome	R-HSA-189451	1	11	0.119671	0.2299	ALAS2	ALAS3
melatonin degradation I	BioCyc	PWY-6398	1	11	0.119671	0.2299	CYP1B1	CYP1B2
Salvage pyrimidine ribonucleotides	PANTHER	P02775	1	11	0.119671	0.2299	CDA	CDA
Formation of apoptosome	Reactome	R-HSA-111458	1	11	0.119671	0.2299	UACA	UACA
Regulation of the apoptosome activity	Reactome	R-HSA-9627069	1	11	0.119671	0.2299	UACA	UACA
Phenylalanine and tyrosine metabolism	Reactome	R-HSA-8963691	1	11	0.119671	0.2299	HGD	HGD
Vitamin D (calciferol) metabolism	Reactome	R-HSA-196791	1	11	0.119671	0.2299	LGMN	LGMN
Pyrimidine salvage	Reactome	R-HSA-73614	1	11	0.119671	0.2299	CDA	CDA
Endosomal/Vacuolar pathway	Reactome	R-HSA-1236977	1	11	0.119671	0.2299	CTSL	CTSL
SUMOylation of immune response proteins	Reactome	R-HSA-4755510	1	11	0.119671	0.2299	NFKBIA	NFKBIA
Digestion of dietary carbohydrate	Reactome	R-HSA-189085	1	11	0.119671	0.2299	MGAM	MGAM
@@Atopic dermatitis	KEGG DISEASE	H01358	1	11	0.119671	0.2299	CCL5	CCL6
@@Glioma	KEGG DISEASE	H00042	1	11	0.119671	0.2299	PDGFRB	PDGFRB
Sphingolipid levels	NHGRI GWAS Catalog		1	11	0.119671	0.2299	LPAR2	LPAR3
Phosphorus levels	NHGRI GWAS Catalog		1	11	0.119671	0.2299	ALPL	ALPL
Allograft rejection	KEGG DISEASE	H00083	1	11	0.119671	0.2299	IFNG	IFNG
Autism	KEGG DISEASE	H02111	1	11	0.119671	0.2299	NLGN3	NLGN4
anoikis	Gene Ontology	GO:0043276	1	11	0.119671	0.2299	DAPK2	DAPK3
cellular response to angiotensin	Gene Ontology	GO:1904385	1	11	0.119671	0.2299	CDC6	CDC7
L-phenylalanine catabolic process	Gene Ontology	GO:0006559	1	11	0.119671	0.2299	HGD	HGD
male sex determination	Gene Ontology	GO:0030238	1	11	0.119671	0.2299	PTGDR	PTGDR
vitamin D metabolic process	Gene Ontology	GO:0042359	1	11	0.119671	0.2299	LGMN	LGMN
RAGE receptor binding	Gene Ontology	GO:0050786	1	11	0.119671	0.2299	FPR1	FPR2
negative regulation of multicellular organism growth	Gene Ontology	GO:0040015	1	11	0.119671	0.2299	LGMN	LGMN
positive regulation of astrocyte differentiation	Gene Ontology	GO:0048711	1	11	0.119671	0.2299	CLC	CLC
negative regulation of excitatory postsynaptic potential	Gene Ontology	GO:0090394	1	11	0.119671	0.2299	NLGN3	NLGN4
positive regulation of potassium ion transmembrane transport	Gene Ontology	GO:1901381	1	11	0.119671	0.2299	KCNJ2	KCNJ3
tongue development	Gene Ontology	GO:0043586	1	11	0.119671	0.2299	BNC2	BNC3
azurophil granule	Gene Ontology	GO:0042582	1	11	0.119671	0.2299	STX3	STX4
peptidyl-lysine trimethylation	Gene Ontology	GO:0018023	1	11	0.119671	0.2299	CSKMT	CSKMT
protein kinase B binding	Gene Ontology	GO:0043422	1	11	0.119671	0.2299	PINK1	PINK2
semaphorin receptor complex	Gene Ontology	GO:0002116	1	11	0.119671	0.2299	PLXNB3	PLXNB4
hepatocyte apoptotic process	Gene Ontology	GO:0097284	1	11	0.119671	0.2299	KRT8	KRT9
negative regulation of lipopolysaccharide-mediated signaling pathway	Gene Ontology	GO:0031665	1	11	0.119671	0.2299	LILRA2	LILRA3
purine nucleotide metabolic process	Gene Ontology	GO:0006163	1	11	0.119671	0.2299	GUK1	GUK2
inhibitory postsynaptic potential	Gene Ontology	GO:0060080	1	11	0.119671	0.2299	NLGN3	NLGN4
high-density lipoprotein particle binding	Gene Ontology	GO:0008035	1	11	0.119671	0.2299	PLTP	PLTP
transferrin receptor binding	Gene Ontology	GO:1990459	1	11	0.119671	0.2299	RGMA	RGMA
profilin binding	Gene Ontology	GO:0005522	1	11	0.119671	0.2299	CTTN	CTTN
phosphatidylethanolamine binding	Gene Ontology	GO:0008429	1	11	0.119671	0.2299	PLTP	PLTP
cholesterol catabolic process	Gene Ontology	GO:0006707	1	11	0.119671	0.2299	CEL	CEL
-	Gene Ontology	GO:0090197	1	11	0.119671	0.2299	ALOX15B	ALOX16B
wound healing, spreading of epidermal cells	Gene Ontology	GO:0035313	1	11	0.119671	0.2299	ACVRL1	ACVRL2
T cell mediated cytotoxicity	Gene Ontology	GO:0001913	1	11	0.119671	0.2299	CRTAM	CRTAM
toxic substance binding	Gene Ontology	GO:0015643	1	11	0.119671	0.2299	ASS1	ASS2
protein phosphatase activator activity	Gene Ontology	GO:0072542	1	11	0.119671	0.2299	PPP1R15A	PPP1R16A
positive regulation of mast cell degranulation	Gene Ontology	GO:0043306	1	11	0.119671	0.2299	GAB2	GAB3
positive regulation of organ growth	Gene Ontology	GO:0046622	1	11	0.119671	0.2299	YBX3	YBX4
synaptic vesicle docking	Gene Ontology	GO:0016081	1	11	0.119671	0.2299	STX3	STX4
negative regulation of axon regeneration	Gene Ontology	GO:0048681	1	11	0.119671	0.2299	RGMA	RGMA
outer dynein arm	Gene Ontology	GO:0036157	1	11	0.119671	0.2299	DNAH17	DNAH18
positive regulation of endothelial cell differentiation	Gene Ontology	GO:0045603	1	11	0.119671	0.2299	ACVRL1	ACVRL2
zymogen granule membrane	Gene Ontology	GO:0042589	1	11	0.119671	0.2299	STX3	STX4
cellular response to cold	Gene Ontology	GO:0070417	1	11	0.119671	0.2299	NFKBIA	NFKBIA
cellular response to osmotic stress	Gene Ontology	GO:0071470	1	11	0.119671	0.2299	DYSF	DYSF
protein localization to kinetochore	Gene Ontology	GO:0034501	1	11	0.119671	0.2299	AURKB	AURKB
maintenance of epithelial cell apical/basal polarity	Gene Ontology	GO:0045199	1	11	0.119671	0.2299	LIN7A	LIN8A
positive regulation of tumor necrosis factor-mediated signaling pathway	Gene Ontology	GO:1903265	1	11	0.119671	0.2299	HSPA1A	HSPA2A
lymphangiogenesis	Gene Ontology	GO:0001946	1	11	0.119671	0.2299	ACVRL1	ACVRL2
urea cycle	Gene Ontology	GO:0000050	1	11	0.119671	0.2299	ASS1	ASS2
exit from mitosis	Gene Ontology	GO:0010458	1	11	0.119671	0.2299	UBE2C	UBE3C
axonemal dynein complex	Gene Ontology	GO:0005858	1	11	0.119671	0.2299	DNAH17	DNAH18
sodium:potassium-exchanging ATPase activity	Gene Ontology	GO:0005391	1	11	0.119671	0.2299	ATP1B2	ATP1B3
complement receptor activity	Gene Ontology	GO:0004875	1	11	0.119671	0.2299	FPR1	FPR2
behavioral response to pain	Gene Ontology	GO:0048266	1	11	0.119671	0.2299	THBS1	THBS2
Heparan sulfate/heparin (HS-GAG) metabolism	Reactome	R-HSA-1638091	2	55	0.121809	0.233415	SDC2|SDC4	SDC2|SDC5
phosphatidylinositol-mediated signaling	Gene Ontology	GO:0048015	2	55	0.121809	0.233415	PDGFRB|GAB2	PDGFRB|GAB3
cis-regulatory region sequence-specific DNA binding	Gene Ontology	GO:0000987	2	55	0.121809	0.233415	E2F2|KLF1	E2F2|KLF2
positive regulation of protein localization to plasma membrane	Gene Ontology	GO:1903078	2	55	0.121809	0.233415	IFNG|STX3	IFNG|STX4
cell fate commitment	Gene Ontology	GO:0045165	2	55	0.121809	0.233415	SPRY2|SOX6	SPRY2|SOX7
CCKR signaling map	PANTHER	P06959	4	175	0.122319	0.234275	EGR1|NFKBIA|NR4A1|HSPB1	EGR1|NFKBIA|NR4A1|HSPB2
Hedgehog 'off' state	Reactome	R-HSA-5610787	3	112	0.12258	0.234657	TUBB4A|PRKAR2B|TUBB1	TUBB4A|PRKAR2B|TUBB2
negative regulation of canonical Wnt signaling pathway	Gene Ontology	GO:0090090	4	176	0.124124	0.237212	IGFBP2|TLE3|EGR1|IGFBP4	IGFBP2|TLE3|EGR1|IGFBP5
adenylate cyclase-activating G protein-coupled receptor signaling pathway	Gene Ontology	GO:0007189	3	113	0.124907	0.237212	LPAR2|ADM|ADGRG3	LPAR2|ADM|ADGRG4
Neurexins and neuroligins	Reactome	R-HSA-6794361	2	56	0.125318	0.237212	LIN7A|NLGN3	LIN7A|NLGN4
GABA receptor activation	Reactome	R-HSA-977443	2	56	0.125318	0.237212	KCNJ2|KCNJ15	KCNJ2|KCNJ16
Ion homeostasis	Reactome	R-HSA-5578775	2	56	0.125318	0.237212	ATP1B2|TNNC1	ATP1B2|TNNC2
substrate adhesion-dependent cell spreading	Gene Ontology	GO:0034446	2	56	0.125318	0.237212	LAMC1|NTNG2	LAMC1|NTNG3
cell cycle	Gene Ontology	GO:0007049	5	245	0.126766	0.237212	FAM107A|DYRK3|E2F2|ITGB3BP|PIM3	FAM107A|DYRK3|E2F2|ITGB3BP|PIM4
EGF receptor signaling pathway	PANTHER	P00018	3	114	0.12725	0.237212	SPRY2|SPRY1|GAB2	SPRY2|SPRY1|GAB3
histone deacetylase binding	Gene Ontology	GO:0042826	3	114	0.12725	0.237212	HSP90AA1|HSPA1A|KCTD21	HSP90AA1|HSPA1A|KCTD22
multicellular organism development	Gene Ontology	GO:0007275	8	462	0.127379	0.237212	PDGFRB|SLC2A14|CHURC1|GATM|SLCO4C1|ERG|CFAP20|FLT3	PDGFRB|SLC2A14|CHURC1|GATM|SLCO4C1|ERG|CFAP20|FLT4
E3 ubiquitin ligases ubiquitinate target proteins	Reactome	R-HSA-8866654	2	57	0.128852	0.237212	HIST1H2BH|HIST1H2BJ	HIST1H2BH|HIST1H3BJ
Interleukin-12 family signaling	Reactome	R-HSA-447115	2	57	0.128852	0.237212	IFNG|CA1	IFNG|CA2
Ion transport by P-type ATPases	Reactome	R-HSA-936837	2	57	0.128852	0.237212	ATP1B2|ATP9A	ATP1B2|ATP10A
protein self-association	Gene Ontology	GO:0043621	2	57	0.128852	0.237212	FLT3|CCL5	FLT3|CCL6
[truncated: 1,800 more rows]
